# Supplementary material for: Worldwide revision of synanthropic silverfish (Insecta: Zygentoma: Lepismatidae) combining morphological and molecular data
Source: J Insect Sci. 2024 May 4;24(3):1. doi: 10.1093/jisesa/ieae045 (PMC11069193; doi:10.1093/jisesa/ieae045)
Supplement: ieae045_suppl_Supplementary_Materials_3 [file ieae045_suppl_supplementary_materials_3.xlsx]

## Sheet: Records
Family	Subfamily	Genus	Species	Cited as	Country	Locality	Habitat	Author
Lepismatidae	Acrotelsatinae	Acrotelsa	Acrotelsa collaris	Acrotelsa collaris	Palestine	-	-	Bodenheimer, 1937
Lepismatidae	Acrotelsatinae	Acrotelsa	Acrotelsa collaris	Acrotelsa collaris	Netherlands	-	Herbarium material	Escherich, 1905
Lepismatidae	Acrotelsatinae	Acrotelsa	Acrotelsa collaris	Acrotelsa collaris	Seychelles	-	Synanthropic	Escherich, 1905
Lepismatidae	Acrotelsatinae	Acrotelsa	Acrotelsa collaris	Acrotelsa collaris	Madagascar	-	Synanthropic	Escherich, 1905
Lepismatidae	Acrotelsatinae	Acrotelsa	Acrotelsa collaris	Acrotelsa collaris	Afghanistan	"Guerechk" between Dahlaha and Qandahar	Under stones	Wygodzinsky, 1962a
Lepismatidae	Acrotelsatinae	Acrotelsa	Acrotelsa collaris	Acrotelsa collaris	Mexico	Cuyutlan	Houses	Wygodzinsky, 1948
Lepismatidae	Acrotelsatinae	Acrotelsa	Acrotelsa collaris	Acrotelsa collaris	Angola	"Bavaria"	-	Paclt, 1966
Lepismatidae	Acrotelsatinae	Acrotelsa	Acrotelsa collaris	Lepisma niveofasciata	Sri Lanka	"Ceylon"	Probably in libraries	Templeton, 1843
Lepismatidae	Acrotelsatinae	Acrotelsa	Acrotelsa collaris	Acrotelsa collaris	Benin	"Dahomey"	Synanthropic	Escherich, 1905
Lepismatidae	Acrotelsatinae	Acrotelsa	Acrotelsa collaris	Acrotelsa collaris	Israel	"Degania"	-	Wygodzinsky, 1942
Lepismatidae	Acrotelsatinae	Acrotelsa	Acrotelsa collaris	Acrotelsa collaris	Afghanistan	"Hassan Guilan"	Under stones	Wygodzinsky, 1962a
Lepismatidae	Acrotelsatinae	Acrotelsa	Acrotelsa collaris	Acrotelsa collaris	Afghanistan	"Tchidjam" close to Cheikhabad	Under stones	Wygodzinsky, 1962a
Lepismatidae	Acrotelsatinae	Acrotelsa	Acrotelsa collaris	Acrotelsa collaris	Mozambique?	"Portuguese East Africa"	-	Stach, 1935
Lepismatidae	Acrotelsatinae	Acrotelsa	Acrotelsa collaris	Acrotelsa collaris	Guinea-Bissau	"Portuguese Guinea"	-	Silvestri, 1908a
Lepismatidae	Acrotelsatinae	Acrotelsa	Acrotelsa collaris	Acrotelsa collaris	Myanmar	"Rangoon"	-	Paclt, 1966
Lepismatidae	Acrotelsatinae	Acrotelsa	Acrotelsa collaris	Acrotelsa collaris	Nigeria	"S. Nigeria"	-	Mendes, 1981a
Lepismatidae	Acrotelsatinae	Acrotelsa	Acrotelsa collaris	Acrotelsa collaris	Afghanistan	Kajkai	Under stones on a dry locality,	Wygodzinsky, 1950
Lepismatidae	Acrotelsatinae	Acrotelsa	Acrotelsa collaris	Acrotelsa collaris	Yemen	Aden	Probably synanthropic	Irish, 1991
Lepismatidae	Acrotelsatinae	Acrotelsa	Acrotelsa collaris	Acrotelsa collaris	Israel	Adullam	-	Mendes et al. 2011
Lepismatidae	Acrotelsatinae	Acrotelsa	Acrotelsa collaris	Acrotelsa collaris	Brazil	Afogados	-	Wygodzinsky, 1948
Lepismatidae	Acrotelsatinae	Acrotelsa	Acrotelsa collaris	Acrotelsa collaris	Seychelles	Aldabra	Laboratory	Mendes, 1986b
Lepismatidae	Acrotelsatinae	Acrotelsa	Acrotelsa collaris	Acrotelsa collaris	Indonesia	Ambon (Moluccas)	-	Mendes, 1989b
Lepismatidae	Acrotelsatinae	Acrotelsa	Acrotelsa collaris	Acrotelsa collaris	India	Andaman Islands	-	Dover, 1923
Lepismatidae	Acrotelsatinae	Acrotelsa	Acrotelsa collaris	Lepisma mucronata	Antigua and Barbuda	Antigua island	-	Packard, 1873
Lepismatidae	Acrotelsatinae	Acrotelsa	Acrotelsa collaris	Acrotelsa collaris	Cape Verde	São Filipe (Fogo)	Natural habitat	Mendes, 1983a
Lepismatidae	Acrotelsatinae	Acrotelsa	Acrotelsa collaris	Acrotelsa collaris	Eritrea	Assab	-	Irish, 1995
Lepismatidae	Acrotelsatinae	Acrotelsa	Acrotelsa collaris	Acrotelsa collaris	Eritrea	Assab	-	Stach, 1935
Lepismatidae	Acrotelsatinae	Acrotelsa	Acrotelsa collaris	Acrotelsa collaris	Egypt	Asyūţ	-	Stach, 1935
Lepismatidae	Acrotelsatinae	Acrotelsa	Acrotelsa collaris	Acrotelsa collaris	DR of the Congo	Banane	Herbarium material	Mendes, 1981a
Lepismatidae	Acrotelsatinae	Acrotelsa	Acrotelsa collaris	Acrotelsa collaris	India	Bangalore (Mysore)	-	Dover, 1923
Lepismatidae	Acrotelsatinae	Acrotelsa	Acrotelsa collaris	Acrotelsa collaris	India	Barkuda Island	-	Dover, 1923
Lepismatidae	Acrotelsatinae	Acrotelsa	Acrotelsa collaris	Acrotelsa collaris	India	Barkul	Bungalows	Dover, 1923
Lepismatidae	Acrotelsatinae	Acrotelsa	Acrotelsa collaris	Acrotelsa collaris	DR of the Congo	Bas-Congo (Wulu-Wulu)	-	Mendes, 1981a
Lepismatidae	Acrotelsatinae	Acrotelsa	Acrotelsa collaris	Acrotelsa collaris	Somalia	Belet Amin	-	Irish, 1995
Lepismatidae	Acrotelsatinae	Acrotelsa	Acrotelsa collaris	Acrotelsa collaris	Seychelles	Bird Island	-	Carpenter, 1916
Lepismatidae	Acrotelsatinae	Acrotelsa	Acrotelsa collaris	Acrotelsa collaris	Cape Verde	Boa Vista island	-	Mendes, 1986a
Lepismatidae	Acrotelsatinae	Acrotelsa	Acrotelsa collaris	Acrotelsa collaris	Indonesia	Bogor (Java)	Synanthropic	Escherich, 1905
Lepismatidae	Acrotelsatinae	Acrotelsa	Acrotelsa collaris	Lepisma cincta	Indonesia	Bogor (Java)	In paper	Oudemans, 1890
Lepismatidae	Acrotelsatinae	Acrotelsa	Acrotelsa collaris	Acrotelsa collaris	Netherlands	Bonaire	Houses and hotels	Wygodzinsky, 1959a
Lepismatidae	Acrotelsatinae	Acrotelsa	Acrotelsa collaris	Acrotelsa collaris	Cape Verde	Tarrafal	Natural habitat	Mendes, 1983a
Lepismatidae	Acrotelsatinae	Acrotelsa	Acrotelsa collaris	Acrotelsa collaris	Côte d'Ivoire	Bouak	House	Wygodzinsky, 1958a
Lepismatidae	Acrotelsatinae	Acrotelsa	Acrotelsa collaris	Acrotelsa collaris	Cape Verde	Brava	-	Silvestri, 1908a
Lepismatidae	Acrotelsatinae	Acrotelsa	Acrotelsa collaris	Acrotelsa collaris	Nigeria	Calabar	Inside a pot in a flea market	Mendes, 1992a
Lepismatidae	Acrotelsatinae	Acrotelsa	Acrotelsa collaris	Acrotelsa collaris	India	Calcutta	-	Maxwell-Lefroy & Howlett, 1909
Lepismatidae	Acrotelsatinae	Acrotelsa	Acrotelsa collaris	Acrotelsa collaris	India	Calcutta	-	Silvestri, 1913
Lepismatidae	Acrotelsatinae	Acrotelsa	Acrotelsa collaris	Acrotelsa collaris	China	Canton (Guangzhou)	-	Paclt, 1966
Lepismatidae	Acrotelsatinae	Acrotelsa	Acrotelsa collaris	Acrotelsa collaris	Vietnam	Caûda, near Nhatrang	House	Mendes, 1989b
Lepismatidae	Acrotelsatinae	Acrotelsa	Acrotelsa collaris	Acrotelsa collaris	United States	Christiansted (St. Croix)	-	Mendes, 1982a
Lepismatidae	Acrotelsatinae	Acrotelsa	Acrotelsa collaris	Acrotelsa collaris	United States	Christiansted (St. Croix)	-	Mendes, 1982a
Lepismatidae	Acrotelsatinae	Acrotelsa	Acrotelsa collaris	Acrotelsa collaris	India	close to Chakradharpur and Chota Nagpur	-	Dover, 1923
Lepismatidae	Acrotelsatinae	Acrotelsa	Acrotelsa collaris	Acrotelsa collaris	Seychelles	Coëtivy Island	-	Carpenter, 1916
Lepismatidae	Acrotelsatinae	Acrotelsa	Acrotelsa collaris	Acrotelsa collaris	Sri Lanka	Colombo	Probably synanthropic	Ritter, 1910
Lepismatidae	Acrotelsatinae	Acrotelsa	Acrotelsa collaris	Acrotelsa collaris	Sri Lanka	Colombo museum	Synanthropic	Mendes, 1989b
Lepismatidae	Acrotelsatinae	Acrotelsa	Acrotelsa collaris	Acrotelsa collaris	India	Coonoor (Nilgiri Hills)	-	Dover, 1923
Lepismatidae	Acrotelsatinae	Acrotelsa	Acrotelsa collaris	Acrotelsa collaris	Netherlands	Curaçao	Synanthropic	Escherich, 1905
Lepismatidae	Acrotelsatinae	Acrotelsa	Acrotelsa collaris	Acrotelsa collaris	Netherlands	Curaçao	Houses and hotels	Wygodzinsky, 1959a
Lepismatidae	Acrotelsatinae	Acrotelsa	Acrotelsa collaris	Acrotelsa collaris	Senegal	Dakar	Package	Wygodzinsky, 1958a
Lepismatidae	Acrotelsatinae	Acrotelsa	Acrotelsa collaris	Acrotelsa collaris	India	Darjiling	Office as synanthropic	Dover, 1923
Lepismatidae	Acrotelsatinae	Acrotelsa	Acrotelsa collaris	Acrotelsa collaris	Australia	Darwin	Synanthropic	Smith, 1998
Lepismatidae	Acrotelsatinae	Acrotelsa	Acrotelsa collaris	Acrotelsa collaris	Costa Rica	-	Shrubes	Paclt, 1966
Lepismatidae	Acrotelsatinae	Acrotelsa	Acrotelsa collaris	Acrotelsa collaris	United States	Dry Tortugas National Park	Probably synanthropic	Wygodzinsky, 1972
Lepismatidae	Acrotelsatinae	Acrotelsa	Acrotelsa collaris	Acrotelsa collaris	DR of the Congo	Eala	-	Mendes, 1981a
Lepismatidae	Acrotelsatinae	Acrotelsa	Acrotelsa collaris	Acrotelsa collaris	DR of the Congo	Eala	-	Mendes, 1981a
Lepismatidae	Acrotelsatinae	Acrotelsa	Acrotelsa collaris	Acrotelsa collaris	DR of the Congo	Eala	-	Mendes, 1981a
Lepismatidae	Acrotelsatinae	Acrotelsa	Acrotelsa collaris	Acrotelsa collaris	DR of the Congo	Eala	-	Wygodzinsky, 1952a
Lepismatidae	Acrotelsatinae	Acrotelsa	Acrotelsa collaris	Acrotelsa collaris	Belize	El Cayo	-	Wygodzinsky, 1948
Lepismatidae	Acrotelsatinae	Acrotelsa	Acrotelsa collaris	Acrotelsa collaris	DR of the Congo	Équateur (Bohuma)	-	Mendes, 1981a
Lepismatidae	Acrotelsatinae	Acrotelsa	Acrotelsa collaris	Acrotelsa collaris	Guyana	Essequibo	-	Mendes, 1982a
Lepismatidae	Acrotelsatinae	Acrotelsa	Acrotelsa collaris	Acrotelsa collaris	Cape Verde	Fogo	-	Silvestri, 1908a
Lepismatidae	Acrotelsatinae	Acrotelsa	Acrotelsa collaris	Acrotelsa collaris	India	Boreddy bovi near Vattavaralapally	Under leaf litter	Hazra et al. 2022
Lepismatidae	Acrotelsatinae	Acrotelsa	Acrotelsa collaris	Acrotelsa collaris	Israel	Hatzefa	-	Mendes et al. 2011
Lepismatidae	Acrotelsatinae	Acrotelsa	Acrotelsa collaris	Acrotelsa collaris	Solomon Islands	Honiara in Guadalcanal Island	Synanthropic	Paclt, 1983
Lepismatidae	Acrotelsatinae	Acrotelsa	Acrotelsa collaris	Acrotelsa collaris	Mexico	Huixtla	Houses	Wygodzinsky, 1948
Lepismatidae	Acrotelsatinae	Acrotelsa	Acrotelsa collaris	Acrotelsa collaris	Nigeria	Ibadan (University College)	Probably synanthropic	Mendes, 1981a
Lepismatidae	Acrotelsatinae	Acrotelsa	Acrotelsa collaris	Acrotelsa collaris	Cape Verde	Ilha do Sal	Under stones in peridomestic habitat	Mendes, 1986b
Lepismatidae	Acrotelsatinae	Acrotelsa	Acrotelsa collaris	Acrotelsa collaris	Cape Verde	Ilha do Sal	Airport	Mendes, 1992a
Lepismatidae	Acrotelsatinae	Acrotelsa	Acrotelsa collaris	Acrotelsa collaris	Iran	Isola di Farur Nabi	-	Irish, 1995
Lepismatidae	Acrotelsatinae	Acrotelsa	Acrotelsa collaris	Acrotelsa collaris	Palestine	Jericho	-	Wygodzinsky, 1939
Lepismatidae	Acrotelsatinae	Acrotelsa	Acrotelsa collaris	Acrotelsa collaris	India	Domalapenta	Under bark of a tree	Hazra et al. 2022
Lepismatidae	Acrotelsatinae	Acrotelsa	Acrotelsa collaris	Acrotelsa collaris	India	Kamanapenta (Amrabad)	Under bark of a tree	Hazra et al. 2022
Lepismatidae	Acrotelsatinae	Acrotelsa	Acrotelsa collaris	Acrotelsa collaris	Iran	Sar-e-pol-e- Zahab Paveh (Quri Qal’eh)	Under rocks and oak leaf litter	Kahrarian et al. 2014
Lepismatidae	Acrotelsatinae	Acrotelsa	Acrotelsa collaris	Acrotelsa collaris	Israel	Jerusalem	Not indicated, maybe natural	Wygodzinsky, 1952b
Lepismatidae	Acrotelsatinae	Acrotelsa	Acrotelsa collaris	Acrotelsa collaris	Benin	Ketou	-	Wygodzinsky, 1958a
Lepismatidae	Acrotelsatinae	Acrotelsa	Acrotelsa collaris	Acrotelsa collaris	India	Khordha (Odisha)	-	Dover, 1923
Lepismatidae	Acrotelsatinae	Acrotelsa	Acrotelsa collaris	Lepisma collaris	Venezuela?	La Guaira?	-	Fabricius, 1793
Lepismatidae	Acrotelsatinae	Acrotelsa	Acrotelsa collaris	Acrotelsa collaris	Cape verde	Ladeira Estancia (Boavista)	-	Unpublished data
Lepismatidae	Acrotelsatinae	Acrotelsa	Acrotelsa collaris	Acrotelsa collaris	Brazil	Lagoa Santa (Minas Gerais)	-	Mendes, 1982a
Lepismatidae	Acrotelsatinae	Acrotelsa	Acrotelsa collaris	Acrotelsa collaris	Cape verde	Lajada de Curral Vaca (Boavista)	-	Unpublished data
Lepismatidae	Acrotelsatinae	Acrotelsa	Acrotelsa collaris	Acrotelsa collaris	Netherlands	Leiden	Probably synanthropic	Wygodzinsky, 1954b
Lepismatidae	Acrotelsatinae	Acrotelsa	Acrotelsa collaris	Acrotelsa collaris	DR of the Congo	Leopoldville	House	Mendes, 1981a
Lepismatidae	Acrotelsatinae	Acrotelsa	Acrotelsa collaris	Acrotelsa collaris	Cape Verde	Maio	-	Mendes, 2002a
Lepismatidae	Acrotelsatinae	Acrotelsa	Acrotelsa collaris	Acrotelsa collaris	Malasya	Malacca	-	Mendes, 1989b
Lepismatidae	Acrotelsatinae	Acrotelsa	Acrotelsa collaris	Acrotelsa collaris	Kenya	Manda	Not indicated but probably synanthropic	Escherich, 1910
Lepismatidae	Acrotelsatinae	Acrotelsa	Acrotelsa collaris	Acrotelsa collaris	Mexico	Manzanilla	Houses	Wygodzinsky, 1948
Lepismatidae	Acrotelsatinae	Acrotelsa	Acrotelsa collaris	Acrotelsa collaris	Venezuela	Maracaibo	Synanthropic	Escherich, 1905
Lepismatidae	Acrotelsatinae	Acrotelsa	Acrotelsa collaris	Acrotelsa collaris	Venezuela	Margarita Island	Houses and hotels	Wygodzinsky, 1959a
Lepismatidae	Acrotelsatinae	Acrotelsa	Acrotelsa collaris	Acrotelsa collaris	Eritrea	Massawa	-	Irish, 1995
Lepismatidae	Acrotelsatinae	Acrotelsa	Acrotelsa collaris	Acrotelsa collaris	Mexico	Mazatlán	-	Wygodzinsky, 1948
Lepismatidae	Acrotelsatinae	Acrotelsa	Acrotelsa collaris	Acrotelsa collaris	Mexico	Mazatlán	Houses	Wygodzinsky, 1948
Lepismatidae	Acrotelsatinae	Acrotelsa	Acrotelsa collaris	Acrotelsa collaris	Comoros	Mohéli	Not indicated but probably synanthropic	Escherich, 1910
Lepismatidae	Acrotelsatinae	Acrotelsa	Acrotelsa collaris	Acrotelsa collaris	Israel	Jerusalem	Not indicated, maybe natural	Wygodzinsky, 1952b
Lepismatidae	Acrotelsatinae	Acrotelsa	Acrotelsa collaris	Acrotelsa collaris	Cape verde	Murdeira (Sal island)	-	Unpublished data
Lepismatidae	Acrotelsatinae	Acrotelsa	Acrotelsa collaris	Acrotelsa collaris	Sierre Leone	Musaia	House	Mendes, 1981a
Lepismatidae	Acrotelsatinae	Acrotelsa	Acrotelsa collaris	Acrotelsa collaris	Sierre Leone	Musaia	House	Mendes, 1981a
Lepismatidae	Acrotelsatinae	Acrotelsa	Acrotelsa collaris	Acrotelsa collaris	The Bahamas	Nassau	Probably synanthropic	Wygodzinsky, 1972
Lepismatidae	Acrotelsatinae	Acrotelsa	Acrotelsa collaris	Acrotelsa collaris	Israel	nearTiberiades	Under rocks (probably natural habitat)	Wygodzinsky, 1939
Lepismatidae	Acrotelsatinae	Acrotelsa	Acrotelsa collaris	Acrotelsa collaris	Israel	Negev	-	Mendes, 1993a
Lepismatidae	Acrotelsatinae	Acrotelsa	Acrotelsa collaris	Acrotelsa collaris	Somalia	Oddur	-	Irish, 1995
Lepismatidae	Acrotelsatinae	Acrotelsa	Acrotelsa collaris	Acrotelsa collaris	Suriname	Paramaribo	Between papers in houses	Wygodzinsky, 1948
Lepismatidae	Acrotelsatinae	Acrotelsa	Acrotelsa collaris	Acrotelsa collaris	Cape Verde	Paul (Santo Antão)	-	Mendes, 1993b
Lepismatidae	Acrotelsatinae	Acrotelsa	Acrotelsa collaris	Acrotelsa collaris	Sri Lanka	Peradenya	-	Dover, 1923
Lepismatidae	Acrotelsatinae	Acrotelsa	Acrotelsa collaris	Acrotelsa collaris	Sri Lanka	Peradenya	Synanthropic	Modder, 1975
Lepismatidae	Acrotelsatinae	Acrotelsa	Acrotelsa collaris	Acrotelsa collaris	Somalia	Piana di Bieiar	-	Irish, 1995
Lepismatidae	Acrotelsatinae	Acrotelsa	Acrotelsa collaris	Acrotelsa collaris	Cape verde	Pico Farcado	-	Unpublished data
Lepismatidae	Acrotelsatinae	Acrotelsa	Acrotelsa collaris	Acrotelsa collaris	Cape Verde	Pombas (Santo Antão)	-	Wygodzinsky, 1955a
Lepismatidae	Acrotelsatinae	Acrotelsa	Acrotelsa collaris	Acrotelsa collaris	Seychelles	Port Victoria	-	Carpenter, 1916
Lepismatidae	Acrotelsatinae	Acrotelsa	Acrotelsa collaris	Acrotelsa collaris	Cape Verde	Porto Inglês (Maio)	-	Wygodzinsky, 1955a
Lepismatidae	Acrotelsatinae	Acrotelsa	Acrotelsa collaris	Acrotelsa collaris	India	Prayagraj	-	Dover, 1923
Lepismatidae	Acrotelsatinae	Acrotelsa	Acrotelsa collaris	Acrotelsa collaris	India	Rambha	-	Dover, 1923
Lepismatidae	Acrotelsatinae	Acrotelsa	Acrotelsa collaris	Acrotelsa collaris	Brazil	Recife	Hotel	Wygodzinsky, 1948
Lepismatidae	Acrotelsatinae	Acrotelsa	Acrotelsa collaris	Acrotelsa collaris	Brazil	Río de Janeiro	-	Wygodzinsky, 1948
Lepismatidae	Acrotelsatinae	Acrotelsa	Acrotelsa collaris	Acrotelsa collaris	Brazil	Río de Janeiro	Botanic Garden	Wygodzinsky, 1948
Lepismatidae	Acrotelsatinae	Acrotelsa	Acrotelsa collaris	Acrotelsa collaris	Brazil	Río de Janeiro	Houses	Wygodzinsky, 1948
Lepismatidae	Acrotelsatinae	Acrotelsa	Acrotelsa collaris	Acrotelsa collaris	Brazil	Río de Janeiro	Probably synanthropic	Moreira da Costa, 1938
Lepismatidae	Acrotelsatinae	Acrotelsa	Acrotelsa collaris	Acrotelsa collaris	Cape verde	Riveira Calhau (Boavista)	-	Unpublished data
Lepismatidae	Acrotelsatinae	Acrotelsa	Acrotelsa collaris	Acrotelsa collaris	Cape verde	Rocha Estancia (Boavista)	-	Unpublished data
Lepismatidae	Acrotelsatinae	Acrotelsa	Acrotelsa collaris	Acrotelsa collaris	Cape verde	Rochinha (Boavista)	-	Unpublished data
Lepismatidae	Acrotelsatinae	Acrotelsa	Acrotelsa collaris	Acrotelsa collaris	Seychelles	Round Island	-	Carpenter, 1916
Lepismatidae	Acrotelsatinae	Acrotelsa	Acrotelsa collaris	Acrotelsa collaris	United States	Saint Thomas	-	Mendes, 1982a
Lepismatidae	Acrotelsatinae	Acrotelsa	Acrotelsa collaris	Acrotelsa collaris	Iran	Salahuddin	-	Paclt, 1966
Lepismatidae	Acrotelsatinae	Acrotelsa	Acrotelsa collaris	Acrotelsa collaris	Israel	Wadi Nafkh (Negev)	Not indicated, maybe natural	Wygodzinsky, 1952b
Lepismatidae	Acrotelsatinae	Acrotelsa	Acrotelsa collaris	Acrotelsa collaris	Cape verde	Santo Antonio (Boavista)	-	Unpublished data
Lepismatidae	Acrotelsatinae	Acrotelsa	Acrotelsa collaris	Acrotelsa collaris	Oman	Wadi Hatat	Probably natural habitats	Irish, 1991
Lepismatidae	Acrotelsatinae	Acrotelsa	Acrotelsa collaris	Acrotelsa collaris	Cape Verde	São Nicolau	-	Silvestri, 1908a
Lepismatidae	Acrotelsatinae	Acrotelsa	Acrotelsa collaris	Acrotelsa collaris	São Tomé and Príncipe	São Tomé Island	-	Mendes, 1989a
Lepismatidae	Acrotelsatinae	Acrotelsa	Acrotelsa collaris	Acrotelsa collaris	São Tomé and Príncipe	São Tomé Island	-	Silvestri, 1908a
Lepismatidae	Acrotelsatinae	Acrotelsa	Acrotelsa collaris	Acrotelsa collaris	Somalia	Sar Uanle	Dunar system	Mendes, 1988b
Lepismatidae	Acrotelsatinae	Acrotelsa	Acrotelsa collaris	Acrotelsa collaris	Syria	Mount Qasioun near Damascus	Arid slopes	Silvestri, 1926
Lepismatidae	Acrotelsatinae	Acrotelsa	Acrotelsa collaris	Acrotelsa collaris	India	Sasan (Kathiawar)	-	Dover, 1923
Lepismatidae	Acrotelsatinae	Acrotelsa	Acrotelsa collaris	Acrotelsa collaris	United States	Seahorse Key (Florida)	Probably synanthropic	Wygodzinsky, 1972
Lepismatidae	Acrotelsatinae	Acrotelsa	Acrotelsa collaris	Acrotelsa collaris	India	Simla	-	Dover, 1923
Lepismatidae	Acrotelsatinae	Acrotelsa	Acrotelsa collaris	Acrotelsa collaris	Yemen	Socotra Island (Hadibo)	Buildings	Mendes, 2004
Lepismatidae	Acrotelsatinae	Acrotelsa	Acrotelsa collaris	Acrotelsa collaris	Panama	Taboga Island	-	Mendes, 1982a
Lepismatidae	Acrotelsatinae	Acrotelsa	Acrotelsa collaris	Acrotelsa collaris	Madagascar	Tamatave	Not indicated but probably synanthropic	Escherich, 1910
Lepismatidae	Acrotelsatinae	Acrotelsa	Acrotelsa collaris	Acrotelsa collaris	Cape verde	Tapada Pecho Santis (Boavista)	-	Unpublished data
Lepismatidae	Acrotelsatinae	Acrotelsa	Acrotelsa collaris	Acrotelsa collaris	United Kingdom (overseas)	Ascension Island	Lava fields	Ashmole & Ashmole, 1997
Lepismatidae	Acrotelsatinae	Acrotelsa	Acrotelsa collaris	Acrotelsa collaris	Israel	Tel Arad	-	Mendes et al. 2011
Lepismatidae	Acrotelsatinae	Acrotelsa	Acrotelsa collaris	Acrotelsa collaris	India	Tollygunj (Calcutta)	Museums and houses	Dover, 1923
Lepismatidae	Acrotelsatinae	Acrotelsa	Acrotelsa collaris	Acrotelsa collaris	Israel	Unter Galiläa (Haifa, Allonin)	-	Mendes, 1993a
Lepismatidae	Acrotelsatinae	Acrotelsa	Acrotelsa collaris	Acrotelsa collaris	Samoa	Upolu island	-	Carpenter, 1927
Lepismatidae	Acrotelsatinae	Acrotelsa	Acrotelsa collaris	Acrotelsa collaris	India	Valvan	-	Dover, 1923
Lepismatidae	Acrotelsatinae	Acrotelsa	Acrotelsa collaris	Acrotelsa collaris	India	Varanasi	-	Unpublished data
Lepismatidae	Acrotelsatinae	Acrotelsa	Acrotelsa collaris	Acrotelsa collaris	India	Varanasi district	Books from library	Kumar et al. 2017
Lepismatidae	Acrotelsatinae	Acrotelsa	Acrotelsa collaris	Acrotelsa collaris	Yemen	Fowa, near Mukalla	Probably natural habitats	Irish, 1991
Lepismatidae	Acrotelsatinae	Acrotelsa	Acrotelsa collaris	Acrotelsa collaris	Yemen	Sana'a	Probably natural habitats	Wygodzinsky, 1952b
Lepismatidae	Acrotelsatinae	Acrotelsa	Acrotelsa collaris	Acrotelsa collaris	Papua New Guinea	Wewak	Under carpets	Uchida, 1949
Lepismatidae	Acrotelsatinae	Acrotelsa	Acrotelsa collaris	Acrotelsa collaris	Benin	Zangnanado	-	Wygodzinsky, 1958a
Lepismatidae	Ctenolepismatinae	Thermobia	cf. Thermobia domestica	Thermobia domestica	United States	"Idaho"	House pest	Wakeland & Waters, 1931
Lepismatidae	Ctenolepismatinae	Thermobia	cf. Thermobia domestica	Thermobia domestica	United States	"Kansas"	-	Smith & Kelly, 1943
Lepismatidae	Ctenolepismatinae	Thermobia	cf. Thermobia domestica	Thermobia domestica	Canada	Guelph	Different type of buildings, specially heat ones	Spencer, 1930
Lepismatidae	Ctenolepismatinae	Thermobia	cf. Thermobia domestica	Lepisma domestica	United States	New Haven	-	Charlton, 1921
Lepismatidae	Ctenolepismatinae	Thermobia	cf. Thermobia domestica	Thermobia domestica	Canada	Ottawa	Different type of buildings, specially heat ones	Spencer, 1930
Lepismatidae	Ctenolepismatinae	Thermobia	cf. Thermobia domestica	Thermobia domestica	Canada	Saskatoon	Different type of buildings, specially heat ones	Spencer, 1930
Lepismatidae	Ctenolepismatinae	Thermobia	cf. Thermobia domestica	Thermobia domestica	Canada	Toronto	Different type of buildings, specially heat ones	Spencer, 1930
Lepismatidae	Ctenolepismatinae	Thermobia	cf. Thermobia domestica	Thermobia domestica	United States	Tucson	Natural habitat (free living)	Irish, 1988
Lepismatidae	Ctenolepismatinae	Thermobia	cf. Thermobia domestica	Thermobia domestica	Canada	Vancouver	Different type of buildings, specially heat ones	Spencer, 1930
Lepismatidae	Ctenolepismatinae	Thermobia	cf. Thermobia domestica	Thermobia domestica	Canada	Winnipeg	Different type of buildings, specially heat ones	Spencer, 1930
Lepismatidae	Ctenolepismatinae	Ctenolepisma	Ctenolepisma calvum	Ctenolepisma calvum	Slovakia	Švošov	House	Bednar et al. 2023
Lepismatidae	Ctenolepismatinae	Ctenolepisma	Ctenolepisma calvum	Ctenolepisma calva	Austria	Vienna	Museums	Brimblecombe & Querner, 2021
Lepismatidae	Ctenolepismatinae	Ctenolepisma	Ctenolepisma calvum	Ctenolepisma calva	Germany	Chemnitz	House and museum	Erlacher, 2017
Lepismatidae	Ctenolepismatinae	Ctenolepisma	Ctenolepisma calvum	Ctenolepisma calvum	Czechia	Faculty of Agrobiology	Basement of building	Kulma et al. 2022
Lepismatidae	Ctenolepismatinae	Ctenolepisma	Ctenolepisma calvum	Ctenolepisma calvum	Czechia	Prague	Houses (several rooms)	Kulma et al. 2022
Lepismatidae	Ctenolepismatinae	Ctenolepisma	Ctenolepisma calvum	Ctenolepisma calva	Germany	Chemnitz	Invasive	Landsberger & Querner, 2018
Lepismatidae	Ctenolepismatinae	Ctenolepisma	Ctenolepisma calvum	Ctenolepisma calva	Norway	Bergen	Assumed to be domestic	Mattson, 2018
Lepismatidae	Ctenolepismatinae	Ctenolepisma	Ctenolepisma calvum	Ctenolepisma calva	Norway	Oslo	Assumed to be domestic	Mattson, 2018
Lepismatidae	Ctenolepismatinae	Ctenolepisma	Ctenolepisma calvum	Peliolepisma calva	Trinidad and Tobago	Saint Augustine	Papers in laboratory	Paclt, 1979
Lepismatidae	Ctenolepismatinae	Ctenolepisma	Ctenolepisma calvum	Ctenolepisma calvum	Slovakia	-	-	Querner et al. 2022
Lepismatidae	Ctenolepismatinae	Ctenolepisma	Ctenolepisma calvum	Ctenolepisma calvum	Germany	Berlin	Domestic (houses, museum, libraries)	Querner et al. 2022
Lepismatidae	Ctenolepismatinae	Ctenolepisma	Ctenolepisma calvum	Ctenolepisma calvum	Germany	Darmstadt	Domestic (houses, museum, libraries)	Querner et al. 2022
Lepismatidae	Ctenolepismatinae	Ctenolepisma	Ctenolepisma calvum	Ctenolepisma calvum	Finland	Helsinki	Domestic (houses, museum, libraries)	Querner et al. 2022
Lepismatidae	Ctenolepismatinae	Ctenolepisma	Ctenolepisma calvum	Ctenolepisma calvum	Poland	Lodz	Domestic (houses, museum, libraries)	Querner et al. 2022
Lepismatidae	Ctenolepismatinae	Ctenolepisma	Ctenolepisma calvum	Ctenolepisma calvum	Luxembourg	map in Querner et al. 2022	Domestic (houses, museum, libraries)	Querner et al. 2022
Lepismatidae	Ctenolepismatinae	Ctenolepisma	Ctenolepisma calvum	Ctenolepisma calvum	Switzerland	map in Querner et al. 2022	Domestic (houses, museum, libraries)	Querner et al. 2022
Lepismatidae	Ctenolepismatinae	Ctenolepisma	Ctenolepisma calvum	Ctenolepisma calvum	Germany	Munich	Domestic (houses, museum, libraries)	Querner et al. 2022
Lepismatidae	Ctenolepismatinae	Ctenolepisma	Ctenolepisma calvum	Ctenolepisma calvum	Germany	Potsdam	Domestic (houses, museum, libraries)	Querner et al. 2022
Lepismatidae	Ctenolepismatinae	Ctenolepisma	Ctenolepisma calvum	Ctenolepisma calvum	Germany	Spiekeroog (East Frisian islands)	Domestic (houses, museum, libraries)	Querner et al. 2022
Lepismatidae	Ctenolepismatinae	Ctenolepisma	Ctenolepisma calvum	Ctenolepisma calvum	Austria	Steiermark (=Estiria)	Domestic (houses, museum, libraries)	Querner et al. 2022
Lepismatidae	Ctenolepismatinae	Ctenolepisma	Ctenolepisma calvum	Ctenolepisma calva	Austria	Vienna	Museum	Querner et al., 2017
Lepismatidae	Ctenolepismatinae	Ctenolepisma	Ctenolepisma calvum	Peliolepisma calva	Sri Lanka	Colombo	House	Ritter, 1910
Lepismatidae	Ctenolepismatinae	Ctenolepisma	Ctenolepisma calvum	Ctenolepisma calvum	Japan	Fukuoka prefecture: Dazaifu-shi	Domestic	Shimada et al., 2023
Lepismatidae	Ctenolepismatinae	Ctenolepisma	Ctenolepisma calvum	Ctenolepisma calvum	Japan	Hokkaido island	Domestic	Shimada et al., 2023
Lepismatidae	Ctenolepismatinae	Ctenolepisma	Ctenolepisma calvum	Ctenolepisma calvum	Japan	Miyagi prefecture: Tagajo-shi	Domestic	Shimada et al., 2023
Lepismatidae	Ctenolepismatinae	Ctenolepisma	Ctenolepisma calvum	Ctenolepisma calvum	Japan	Nagasaki prefecture: Nagasaki-shi	Domestic	Shimada et al., 2023
Lepismatidae	Ctenolepismatinae	Ctenolepisma	Ctenolepisma calvum	Ctenolepisma calvum	Japan	Taito-ku (Tokyo)	Domestic	Shimada et al., 2023
Lepismatidae	Ctenolepismatinae	Ctenolepisma	Ctenolepisma calvum	Ctenolepisma cf. calvum	Singapore	Hougang Estate	Residential apartment	Snow-Yan & Wing Lup, 2023
Lepismatidae	Ctenolepismatinae	Ctenolepisma	Ctenolepisma calvum	Ctenolepisma calvum	Spain	Córdoba	House storage room	Unpublished data
Lepismatidae	Ctenolepismatinae	Ctenolepisma	Ctenolepisma calvum	Peliolepisma calva	Sri Lanka	Colombo	House	Wygodzinsky, 1957a
Lepismatidae	Ctenolepismatinae	Ctenolepisma	Ctenolepisma calvum	Peliolepisma calva	Guyana	Demerara	Book in library	Wygodzinsky, 1972
Lepismatidae	Ctenolepismatinae	Ctenolepisma	Ctenolepisma calvum	Peliolepisma calva	Cuba	La Habana	-	Wygodzinsky, 1972
Lepismatidae	Ctenolepismatinae	Ctenolepisma	Ctenolepisma cf. calvum	Ctenolepisma calvum	Croatia	map in Querner et al. 2022	No data, presumably domestic	Querner et al. 2022
Lepismatidae	Ctenolepismatinae	Ctenolepisma	Ctenolepisma cf. calvum	Ctenolepisma calvum	Italy	map in Querner et al. 2022	Domestic (houses, museum, libraries)	Querner et al. 2022
Lepismatidae	Ctenolepismatinae	Ctenolepisma	Ctenolepisma cf. calvum	Ctenolepisma calvum	Kosovo	map in Querner et al. 2022	No data, presumably domestic	Querner et al. 2022
Lepismatidae	Ctenolepismatinae	Ctenolepisma	Ctenolepisma cf. calvum	Ctenolepisma calvum	Russia	map in Querner et al. 2022	No data, presumably domestic	Querner et al. 2022
Lepismatidae	Ctenolepismatinae	Ctenolepisma	Ctenolepisma cf. calvum	Ctenolepisma calvum	Slovenia	map in Querner et al. 2022	No data, presumably domestic	Querner et al. 2022
Lepismatidae	Ctenolepismatinae	Ctenolepisma	Ctenolepisma cf. calvum	Ctenolepisma calvum	Ukraine	map in Querner et al. 2022	No data, presumably domestic	Querner et al. 2022
Lepismatidae	Ctenolepismatinae	Ctenolepisma	Ctenolepisma cf. calvum	Ctenolepisma calva	Hungary	Sátoraljaújhely	Assumed to be domestic	Hegyessy, 2021
Lepismatidae	Ctenolepismatinae	Ctenolepisma	Ctenolepisma cf. calvum	Ctenolepisma calvum	Spain	Tenerife	No data	Querner et al. 2022
Lepismatidae	Ctenolepismatinae	Ctenolepisma	Ctenolepisma cf. lineatum	Ctenolepisma lineata and C. lineata pilifera	Argentina	La Plata	-	Wygodzinsky, 1952c
Lepismatidae	Ctenolepismatinae	Ctenolepisma	Ctenolepisma cf. lineatum	Ctenolepisma lineata	Cyprus	Larnaca	Garden	Paclt, 1978
Lepismatidae	Ctenolepismatinae	Ctenolepisma	Ctenolepisma cf. lineatum	Ctenolepisma lineata	Turkey	Pamukkale	-	Paclt, 1966
Lepismatidae	Ctenolepismatinae	Ctenolepisma	Ctenolepisma cf. longicaudatum	Ctenolepisma longicaudata	China	Forbidden City	Building	Zhang et al. 2021
Lepismatidae	Ctenolepismatinae	Ctenolepisma	Ctenolepisma cf. longicaudatum	Ctenolepisma longicaudata	United Kingdom	Leeds	University library	Moore et al., 2019
Lepismatidae	Ctenolepismatinae	Ctenolepisma	Ctenolepisma cf. longicaudatum	Ctenolepisma longicaudata	United Kingdom	London	Museum and Library	Moore et al., 2019
Lepismatidae	Ctenolepismatinae	Ctenolepisma	Ctenolepisma cf. longicaudatum	Ctenolepisma longicaudata	Guinea	Lower Guinea	Houses	Escherich, 1905
Lepismatidae	Ctenolepismatinae	Ctenolepisma	Ctenolepisma cf. longicaudatum	Ctenolepisma lineata	United Kingdom	Portsmouth	Surroundings of ship (HMS Victory)	Davis, 2019
Lepismatidae	Ctenolepismatinae	Ctenolepisma	Ctenolepisma cf. longicaudatum	Ctenolepisma longicaudata	India	Teliamura	-	Hazra et al. 2000
Lepismatidae	Ctenolepismatinae	Ctenolepisma	Ctenolepisma lineatum	Ctenolepisma lineata	Poland	-	-	Palissa, 1964
Lepismatidae	Ctenolepismatinae	Ctenolepisma	Ctenolepisma lineatum	Lepisma longicornis	-	-	-	de Villers, 1798
Lepismatidae	Ctenolepismatinae	Ctenolepisma	Ctenolepisma lineatum	Forbicina lineata	France	-	-	Duméril, 1860
Lepismatidae	Ctenolepismatinae	Ctenolepisma	Ctenolepisma lineatum	Forbicina vittata	France	-	Building walls	Duméril, 1860
Lepismatidae	Ctenolepismatinae	Ctenolepisma	Ctenolepisma lineatum	Ctenolepisma lineata	Italy (Sardinia)	-	-	Escherich, 1905
Lepismatidae	Ctenolepismatinae	Ctenolepisma	Ctenolepisma lineatum	Ctenolepisma lineata	France (Corsica)	-	-	Escherich, 1905
Lepismatidae	Ctenolepismatinae	Ctenolepisma	Ctenolepisma lineatum	Lepisma lineata	Switzerland	-	-	Fabricius, 1775
Lepismatidae	Ctenolepismatinae	Ctenolepisma	Ctenolepisma lineatum	Lepisma vittata	Italy	-	Synanthropic	Fabricius, 1798
Lepismatidae	Ctenolepismatinae	Ctenolepisma	Ctenolepisma lineatum	Lepisma lineata	Switzerland	-	-	Gervais, 1844
Lepismatidae	Ctenolepismatinae	Ctenolepisma	Ctenolepisma lineatum	Lepisma lineata	France	-	-	Gervais, 1844
Lepismatidae	Ctenolepismatinae	Ctenolepisma	Ctenolepisma lineatum	Lepisma pilifera	Italy (Sicily)	-	-	Grassi & Rovelli, 1889a
Lepismatidae	Ctenolepismatinae	Ctenolepisma	Ctenolepisma lineatum	Ctenolepisma lineata var. pilifera	Hungary	-	-	Janetscheck, 1949
Lepismatidae	Ctenolepismatinae	Ctenolepisma	Ctenolepisma lineatum	Forbicina lineata	-	-	-	Kolenati, 1858
Lepismatidae	Ctenolepismatinae	Ctenolepisma	Ctenolepisma lineatum	Ctenolepisma lineata	Czechia	-	-	Král & Davidová-Vilímová, 2001
Lepismatidae	Ctenolepismatinae	Ctenolepisma	Ctenolepisma lineatum	Ctenolepisma lineata	Czechia	-	-	Král & Davidová-Vilímová, 2001
Lepismatidae	Ctenolepismatinae	Ctenolepisma	Ctenolepisma lineatum	Lepisma vittata	France	-	Synanthropic	Lucas, 1840
Lepismatidae	Ctenolepismatinae	Ctenolepisma	Ctenolepisma lineatum	Ctenolepisma lineata	United Kingdom	-	Museums	Notton, 2018
Lepismatidae	Ctenolepismatinae	Ctenolepisma	Ctenolepisma lineatum	Ctenolepisma lineata	Germany	-	-	Renker et al. 2009
Lepismatidae	Ctenolepismatinae	Ctenolepisma	Ctenolepisma lineatum	Ctenolepisma lineata	Switzerland	-	Natural habitat	Zimmermann, 2016
Lepismatidae	Ctenolepismatinae	Ctenolepisma	Ctenolepisma lineatum	Ctenolepisma lineata pilifera	United States	Glenside	House	Wygodzinsky, 1972
Lepismatidae	Ctenolepismatinae	Ctenolepisma	Ctenolepisma lineatum	Lepisma reticulatum	United States	"California"	-	Schött, 1897
Lepismatidae	Ctenolepismatinae	Ctenolepisma	Ctenolepisma lineatum	Ctenolepisma lineata	Russia	"Crimea"	-	Escherich, 1905
Lepismatidae	Ctenolepismatinae	Ctenolepisma	Ctenolepisma lineatum	Ctenolepisma lineata	Bulgaria	"Sulu Dervent" (Sredna Gora)	-	Drenovski, 1942
Lepismatidae	Ctenolepismatinae	Ctenolepisma	Ctenolepisma lineatum	Ctenolepisma lineata	France	Aix-en-Provence	-	Molero Baltanás et al. 2012
Lepismatidae	Ctenolepismatinae	Ctenolepisma	Ctenolepisma lineatum	Ctenolepisma lineata	Switzerland	Albantal	-	Molero Baltanás et al. 2012
Lepismatidae	Ctenolepismatinae	Ctenolepisma	Ctenolepisma lineatum	Ctenolepisma lineata pilifera	Portugal	Algarve - Carvoeiro	House	Mendes, 1980a
Lepismatidae	Ctenolepismatinae	Ctenolepisma	Ctenolepisma lineatum	Ctenolepisma lineata pilifera	Portugal	Almada	House bedroom	Mendes, 2002b
Lepismatidae	Ctenolepismatinae	Ctenolepisma	Ctenolepisma lineatum	Ctenolepisma lineata	Spain	Almansa	Bathroom	Molero-Baltanás et al. 1996; Molero Baltanás et al. 2012
Lepismatidae	Ctenolepismatinae	Ctenolepisma	Ctenolepisma lineatum	Ctenolepisma lineata	Spain	Arenas del Rey	House	Molero-Baltanás et al. 1996; Molero Baltanás et al. 2012
Lepismatidae	Ctenolepismatinae	Ctenolepisma	Ctenolepisma lineatum	Ctenolepisma lineata	Belgium	Avelgem	Apartment	Lock et al. 2018
Lepismatidae	Ctenolepismatinae	Ctenolepisma	Ctenolepisma lineatum	Ctenolepisma lineata	Switzerland	Basel (Vasalianum)	-	Molero Baltanás et al. 2012
Lepismatidae	Ctenolepismatinae	Ctenolepisma	Ctenolepisma lineatum	Ctenolepisma lineata pilifera	Switzerland	Basilea	Houses and museums	Wygodzinsky, 1941b
Lepismatidae	Ctenolepismatinae	Ctenolepisma	Ctenolepisma lineatum	Ctenolepisma lineata pilifera	Portugal	Benfica do Ribatejo	Old wood door cracks	Mendes, 2002b
Lepismatidae	Ctenolepismatinae	Ctenolepisma	Ctenolepisma lineatum	Ctenolepisma lineata	Slovakia	Botanical Garden in Palmy	Botanic Garden	Krumpál & Krumpálová, 1997
Lepismatidae	Ctenolepismatinae	Ctenolepisma	Ctenolepisma lineatum	Ctenolepisma lineata pilifera	Italy	Bozen	-	Fink, 2016
Lepismatidae	Ctenolepismatinae	Ctenolepisma	Ctenolepisma lineatum	Ctenolepisma lineata	Belgium	Braine-l'Alleud	House	Lock et al. 2018
Lepismatidae	Ctenolepismatinae	Ctenolepisma	Ctenolepisma lineatum	Lepisma annuliseta	Hungary	Budapest	-	Vellay, 1900
Lepismatidae	Ctenolepismatinae	Ctenolepisma	Ctenolepisma lineatum	Ctenolepisma lineata	Slovakia	Bystrica	-	Kratochvil, 1945
Lepismatidae	Ctenolepismatinae	Ctenolepisma	Ctenolepisma lineatum	Lepisma vittata	Slovakia	Bystrica	-	Petricsko, 1892
Lepismatidae	Ctenolepismatinae	Ctenolepisma	Ctenolepisma lineatum	Lepisma pilifera	Italy (Sardinia)	Cagliari	-	Parona, 1885
Lepismatidae	Ctenolepismatinae	Ctenolepisma	Ctenolepisma lineatum	Lepisma vittata	Italy (Sardinia)	Cagliari	Amphitheater	Parona, 1885
Lepismatidae	Ctenolepismatinae	Ctenolepisma	Ctenolepisma lineatum	Ctenolepisma lineata	Italy	Campiglia d’Orcia	House	Molero Baltanás et al. 2012
Lepismatidae	Ctenolepismatinae	Ctenolepisma	Ctenolepisma lineatum	Ctenolepisma lineata	Italy	Campiglia d’Orcia	House	Molero-Baltanás et al. 2000
Lepismatidae	Ctenolepismatinae	Ctenolepisma	Ctenolepisma lineatum	Ctenolepisma lineata	Spain	Carcabuey	Natural habitat	Molero Baltanás et al. 2012
Lepismatidae	Ctenolepismatinae	Ctenolepisma	Ctenolepisma lineatum	Ctenolepisma lineata pilifera	Portugal	Carvoeiro	Outside house wall	Mendes, 1978
Lepismatidae	Ctenolepismatinae	Ctenolepisma	Ctenolepisma lineatum	Ctenolepisma lineata pilifera	Portugal	Carvoeiro	House bedroom	Mendes, 2002b
Lepismatidae	Ctenolepismatinae	Ctenolepisma	Ctenolepisma lineatum	Ctenolepisma lineata pilifera	Portugal	Carvoeiro	House bedroom	Mendes, 2002b
Lepismatidae	Ctenolepismatinae	Ctenolepisma	Ctenolepisma lineatum	Ctenolepisma lineata pilifera	Portugal	Carvoeiro	House bedroom	Mendes, 2002b
Lepismatidae	Ctenolepismatinae	Ctenolepisma	Ctenolepisma lineatum	Ctenolepisma lineata pilifera	Portugal	Carvoeiro	House bedroom	Mendes, 2002b
Lepismatidae	Ctenolepismatinae	Ctenolepisma	Ctenolepisma lineatum	Ctenolepisma lineata pilifera	Portugal	Carvoeiro	House bedroom	Mendes, 2002b
Lepismatidae	Ctenolepismatinae	Ctenolepisma	Ctenolepisma lineatum	Ctenolepisma lineata pilifera	Portugal	Carvoeiro	House	Molero Baltanás et al. 2012
Lepismatidae	Ctenolepismatinae	Ctenolepisma	Ctenolepisma lineatum	Ctenolepisma lineata	Italy	Caso (Zannone island)	-	Molero Baltanás et al. 2012
Lepismatidae	Ctenolepismatinae	Ctenolepisma	Ctenolepisma lineatum	Lepisma vittata	Italy (Sicily)	Catania	Natural habitat	Grassi & Rovelli, 1889a
Lepismatidae	Ctenolepismatinae	Ctenolepisma	Ctenolepisma lineatum	Ctenolepisma lineata var. pilifera	France	Cernay-en-Dormois	-	Paclt, 1961
Lepismatidae	Ctenolepismatinae	Ctenolepisma	Ctenolepisma lineatum	Ctenolepisma lineata	Belgium	Chimay	House	Lock et al. 2018
Lepismatidae	Ctenolepismatinae	Ctenolepisma	Ctenolepisma lineatum	Ctenolepisma lineata pilifera	United States	Clemson	Desk	Wygodzinsky, 1972
Lepismatidae	Ctenolepismatinae	Ctenolepisma	Ctenolepisma lineatum	Ctenolepisma lineata	Italy	Collo di Lecci (Monte Cristo island)	-	Molero Baltanás et al. 2012
Lepismatidae	Ctenolepismatinae	Ctenolepisma	Ctenolepisma lineatum	Lepisma vittata	Italy	Como	Houses	Grassi & Rovelli, 1889a
Lepismatidae	Ctenolepismatinae	Ctenolepisma	Ctenolepisma lineatum	Ctenolepisma lineata pilifera	Portugal	Cova da Piedade	House bedroom	Mendes, 2002b
Lepismatidae	Ctenolepismatinae	Ctenolepisma	Ctenolepisma lineatum	Ctenolepisma lineata	Germany	Darmstadt	-	Renker et al. 2009
Lepismatidae	Ctenolepismatinae	Ctenolepisma	Ctenolepisma lineatum	Ctenolepisma lineata pilifera	France	Dijon	House	Mendes, 1980a
Lepismatidae	Ctenolepismatinae	Ctenolepisma	Ctenolepisma lineatum	Ctenolepisma lineata	Romania	Dobrodza	-	Molero Baltanás et al. 2012
Lepismatidae	Ctenolepismatinae	Ctenolepisma	Ctenolepisma lineatum	Ctenolepisma lineata	Austria	Dornbirn	Outside house wall	Zimmermann, 2016
Lepismatidae	Ctenolepismatinae	Ctenolepisma	Ctenolepisma lineatum	Ctenolepisma lineata	Austria	Eisengasse	House wall	Zimmermann, 2016
Lepismatidae	Ctenolepismatinae	Ctenolepisma	Ctenolepisma lineatum	Ctenolepisma lineata	Austria	Eisplatzgasse	House wall	Zimmermann, 2016
Lepismatidae	Ctenolepismatinae	Ctenolepisma	Ctenolepisma lineatum	Ctenolepisma lineata	Belgium	Evere	House	Lock et al. 2018
Lepismatidae	Ctenolepismatinae	Ctenolepisma	Ctenolepisma lineatum	Ctenolepisma lineata	Belgium	Evere	House and bee hotel	Lock et al. 2018
Lepismatidae	Ctenolepismatinae	Ctenolepisma	Ctenolepisma lineatum	Ctenolepisma lineata	Spain	Farga de Moles	-	Paclt, 1966
Lepismatidae	Ctenolepismatinae	Ctenolepisma	Ctenolepisma lineatum	Ctenolepisma lineata	Austria	Felixdorf	In a wasp nest	Zimmermann, 2016
Lepismatidae	Ctenolepismatinae	Ctenolepisma	Ctenolepisma lineatum	Ctenolepisma lineata pilifera	Spain	Flix	Under bark of fallen tree	Stach, 1930; Molero Baltanás et al. 2012
Lepismatidae	Ctenolepismatinae	Ctenolepisma	Ctenolepisma lineatum	Lepisma vittata	Italy	Florence	Houses	Grassi & Rovelli, 1889a
Lepismatidae	Ctenolepismatinae	Ctenolepisma	Ctenolepisma lineatum	Ctenolepisma lineata var. pilifera	Italy	Forlí	House	Janetscheck, 1949
Lepismatidae	Ctenolepismatinae	Ctenolepisma	Ctenolepisma lineatum	Ctenolepisma lineata	Germany	Frankfurt	Windmill	Sahrhage, 1954
Lepismatidae	Ctenolepismatinae	Ctenolepisma	Ctenolepisma lineatum	Ctenolepisma lineata	Italy	Gargano	-	Molero Baltanás et al. 2012
Lepismatidae	Ctenolepismatinae	Ctenolepisma	Ctenolepisma lineatum	Ctenolepisma lineata pilifera	Italy	Gargazon	-	Fink, 2016
Lepismatidae	Ctenolepismatinae	Ctenolepisma	Ctenolepisma lineatum	Ctenolepisma lineata var. pilifera	Switzerland	Geneva	-	Janetscheck, 1949
Lepismatidae	Ctenolepismatinae	Ctenolepisma	Ctenolepisma lineatum	Ctenolepisma lineata pilifera	Switzerland	Geneva	-	Wygodzinsky, 1941a
Lepismatidae	Ctenolepismatinae	Ctenolepisma	Ctenolepisma lineatum	Ctenolepisma lineata	Italy	Genova	-	Irish, 1995
Lepismatidae	Ctenolepismatinae	Ctenolepisma	Ctenolepisma lineatum	Lepisma pilifera	Italy	Genova	-	Parona, 1888
Lepismatidae	Ctenolepismatinae	Ctenolepisma	Ctenolepisma lineatum	Ctenolepisma quadriseriata	United States	Georgia	Probably synanthropic	Sweetman & Kulash, 1944
Lepismatidae	Ctenolepismatinae	Ctenolepisma	Ctenolepisma lineatum	Ctenolepisma lineata	Germany	Gersheim/Rhein	House wall	Paclt, 1978
Lepismatidae	Ctenolepismatinae	Ctenolepisma	Ctenolepisma lineatum	Ctenolepisma lineata pilifera	Italy	Giannutri island	-	Mendes, 1980b
Lepismatidae	Ctenolepismatinae	Ctenolepisma	Ctenolepisma lineatum	Ctenolepisma lineata	Germany	Ginsheim	-	Molero Baltanás et al. 2012
Lepismatidae	Ctenolepismatinae	Ctenolepisma	Ctenolepisma lineatum	Lepisma vittata	France	Gironde	Wardrobes, mattress, papers	Laporte & Laporte, 1847
Lepismatidae	Ctenolepismatinae	Ctenolepisma	Ctenolepisma lineatum	Ctenolepisma lineata	Austria	Glanz an der Weinstraße	Outside house wall	Zimmermann, 2016
Lepismatidae	Ctenolepismatinae	Ctenolepisma	Ctenolepisma lineatum	Ctenolepisma lineata pilifera	United States	Glenside	House	Slife & Skkhon, 1970
Lepismatidae	Ctenolepismatinae	Ctenolepisma	Ctenolepisma lineatum	Ctenolepisma lineata	Austria	Götzens	-	Zimmermann, 2016
Lepismatidae	Ctenolepismatinae	Ctenolepisma	Ctenolepisma lineatum	Ctenolepisma lineata	Austria	Graz	Bathroom	Zimmermann, 2016
Lepismatidae	Ctenolepismatinae	Ctenolepisma	Ctenolepisma lineatum	Ctenolepisma lineata	Austria	Graz	Bathroom	Zimmermann, 2016
Lepismatidae	Ctenolepismatinae	Ctenolepisma	Ctenolepisma lineatum	Ctenolepisma lineata	Austria	Großwarasdorf	House	Zimmermann, 2016
Lepismatidae	Ctenolepismatinae	Ctenolepisma	Ctenolepisma lineatum	Lepisma vittata	Germany	Heidelberg	-	Grassi & Rovelli, 1889a
Lepismatidae	Ctenolepismatinae	Ctenolepisma	Ctenolepisma lineatum	Ctenolepisma lineata	Finland	Helsingfors	Probably synanthropic	Silfverberg, 2007
Lepismatidae	Ctenolepismatinae	Ctenolepisma	Ctenolepisma lineatum	Ctenolepisma lineata pilifera	France	Hérault	-	Mendes, 1980a
Lepismatidae	Ctenolepismatinae	Ctenolepisma	Ctenolepisma lineatum	Lepisma pilifera	Italy (Sardinia)	Iglesias	-	Parona, 1885
Lepismatidae	Ctenolepismatinae	Ctenolepisma	Ctenolepisma lineatum	Ctenolepisma lineata	Germany	Ingelheim	-	Renker et al. 2008
Lepismatidae	Ctenolepismatinae	Ctenolepisma	Ctenolepisma lineatum	Ctenolepisma lineata	Austria	Innsbruck	Probably synanthropic	Thaler, 2000
Lepismatidae	Ctenolepismatinae	Ctenolepisma	Ctenolepisma lineatum	Ctenolepisma lineata	Austria	Innsbruck	Houses	Zimmermann, 2016
Lepismatidae	Ctenolepismatinae	Ctenolepisma	Ctenolepisma lineatum	Ctenolepisma lineata var. pilifera	Austria	Innsbruck (Solbad Hall)	House	Janetscheck, 1949
Lepismatidae	Ctenolepismatinae	Ctenolepisma	Ctenolepisma lineatum	Ctenolepisma lineata	Austria	Inzing	Outside house wall	Zimmermann, 2016
Lepismatidae	Ctenolepismatinae	Ctenolepisma	Ctenolepisma lineatum	Lepisma pilifera	Italy (Sardinia)	Isola dell'Asinara	-	Parona, 1885
Lepismatidae	Ctenolepismatinae	Ctenolepisma	Ctenolepisma lineatum	Ctenolepisma lineata	Italy	Isola di Molara	-	Irish, 1995
Lepismatidae	Ctenolepismatinae	Ctenolepisma	Ctenolepisma lineatum	Ctenolepisma lineata	Italy	Isole di li Nibani	-	Irish, 1995
Lepismatidae	Ctenolepismatinae	Ctenolepisma	Ctenolepisma lineatum	Ctenolepisma quadriseriata	United States	Ithaca (New York)	-	Folsom, 1928
Lepismatidae	Ctenolepismatinae	Ctenolepisma	Ctenolepisma lineatum	Ctenolepisma lineata	Slovakia	Ivanka pri Dunaji	Greenhouse	Paclt, 1979
Lepismatidae	Ctenolepismatinae	Ctenolepisma	Ctenolepisma lineatum	Ctenolepisma lineata	Austria	Jahngasse	Outside house wall	Zimmermann, 2016
Lepismatidae	Ctenolepismatinae	Ctenolepisma	Ctenolepisma lineatum	Ctenolepisma lineata pilifera	Italy	Jeneisen	Wood in house	Fink, 2016
Lepismatidae	Ctenolepismatinae	Ctenolepisma	Ctenolepisma lineatum	Ctenolepisma lineata	Germany	Karlsruhe	-	Renker et al. 2009
Lepismatidae	Ctenolepismatinae	Ctenolepisma	Ctenolepisma lineatum	Ctenolepisma lineata	Austria	Kehlerstraße	House wall	Zimmermann, 2016
Lepismatidae	Ctenolepismatinae	Ctenolepisma	Ctenolepisma lineatum	Ctenolepisma lineata	Austria	Klagenfurt	Bridge	Zimmermann, 2016
Lepismatidae	Ctenolepismatinae	Ctenolepisma	Ctenolepisma lineatum	Lepisma quadriseriata	United States	Knoxville	Houses and museums	Packard, 1873
Lepismatidae	Ctenolepismatinae	Ctenolepisma	Ctenolepisma lineatum	Ctenolepisma pilifera	Bulgaria	Kritschim to Plovdiv	-	Silvestri, 1942
Lepismatidae	Ctenolepismatinae	Ctenolepisma	Ctenolepisma lineatum	Ctenolepisma lineata	Austria	Kritzendorf	House	Zimmermann, 2016
Lepismatidae	Ctenolepismatinae	Ctenolepisma	Ctenolepisma lineatum	Ctenolepisma lineata pilifera	France	La Gardiole	-	Mendes, 1980a
Lepismatidae	Ctenolepismatinae	Ctenolepisma	Ctenolepisma lineatum	Ctenolepisma lineata pilifera	France (Corsica)	La Parata, near Ajaccio	Natural habitat	Mendes, 1980a
Lepismatidae	Ctenolepismatinae	Ctenolepisma	Ctenolepisma lineatum	Ctenolepisma lineata	Austria	Lackenbach	House wall	Zimmermann, 2016
Lepismatidae	Ctenolepismatinae	Ctenolepisma	Ctenolepisma lineatum	Ctenolepisma lineata pilifera	Portugal	Lamarosa/Tomar	Roof of a chicken coop	Mendes, 1978
Lepismatidae	Ctenolepismatinae	Ctenolepisma	Ctenolepisma lineatum	Ctenolepisma lineata	Germany	Landau in der Pfalz	-	Renker et al. 2009
Lepismatidae	Ctenolepismatinae	Ctenolepisma	Ctenolepisma lineatum	Ctenolepisma lineata	Austria	Lauterach	Bathroom	Zimmermann, 2016
Lepismatidae	Ctenolepismatinae	Ctenolepisma	Ctenolepisma lineatum	Ctenolepisma lineata pilifera	France	Le Muy	Natural habitat	Mendes, 1980a
Lepismatidae	Ctenolepismatinae	Ctenolepisma	Ctenolepisma lineatum	Ctenolepisma lineata	France	Le Muy	-	Molero Baltanás et al. 2012
Lepismatidae	Ctenolepismatinae	Ctenolepisma	Ctenolepisma lineatum	Ctenolepisma lineatum var. piliferum	Czechia	Lednice	Under Aesculus hippocastanum bark	Kinzelbach, & Kinzelbach, 1968
Lepismatidae	Ctenolepismatinae	Ctenolepisma	Ctenolepisma lineatum	Ctenolepisma lineata	France	Leucate	-	Molero Baltanás et al. 2012
Lepismatidae	Ctenolepismatinae	Ctenolepisma	Ctenolepisma lineatum	Ctenolepisma lineata	Austria	Lienz	Abadndoned wasp nest	Zimmermann, 2016
Lepismatidae	Ctenolepismatinae	Ctenolepisma	Ctenolepisma lineatum	Ctenolepisma lineata pilifera	Portugal	Lisbon	-	Mendes, 1980a
Lepismatidae	Ctenolepismatinae	Ctenolepisma	Ctenolepisma lineatum	Ctenolepisma lineata	Croatia	Lokrum Island	Under stones in forests	Mendes, 1981d
Lepismatidae	Ctenolepismatinae	Ctenolepisma	Ctenolepisma lineatum	Lepisma vittata	Italy	Lostia	-	Parona, 1885
Lepismatidae	Ctenolepismatinae	Ctenolepisma	Ctenolepisma lineatum	Ctenolepisma lineata	Germany	Mainz	-	Renker et al. 2008
Lepismatidae	Ctenolepismatinae	Ctenolepisma	Ctenolepisma lineatum	Ctenolepisma lineata	Germany	Mainz-Drais	-	Renker et al. 2009
Lepismatidae	Ctenolepismatinae	Ctenolepisma	Ctenolepisma lineatum	Ctenolepisma lineata	Germany	Mainz-Gonsenheim	-	Renker et al. 2008
Lepismatidae	Ctenolepismatinae	Ctenolepisma	Ctenolepisma lineatum	Ctenolepisma lineata	Germany	Mainz-Gonsenheim	-	Renker et al. 2009
Lepismatidae	Ctenolepismatinae	Ctenolepisma	Ctenolepisma lineatum	Ctenolepisma lineata	Germany	Mainz-Gonsenheim	-	Renker et al. 2009
Lepismatidae	Ctenolepismatinae	Ctenolepisma	Ctenolepisma lineatum	Ctenolepisma lineata	Germany	Mainz-Hechtsheim	-	Renker et al. 2009
Lepismatidae	Ctenolepismatinae	Ctenolepisma	Ctenolepisma lineatum	Ctenolepisma lineata	Albania	Mamirash	-	Molero Baltanás et al. 2012
Lepismatidae	Ctenolepismatinae	Ctenolepisma	Ctenolepisma lineatum	Ctenolepisma lineata var. pilifera	Australia	Melbourne	Warehouses	Womersley, 1937a
Lepismatidae	Ctenolepismatinae	Ctenolepisma	Ctenolepisma lineatum	Ctenolepisma lineata	Spain	Mequinenza	House	Molero-Baltanás et al. 1996; Molero Baltanás et al. 2012
Lepismatidae	Ctenolepismatinae	Ctenolepisma	Ctenolepisma lineatum	Ctenolepisma quadriseriata	United States	Missouri	Probably synanthropic	Sweetman & Kulash, 1944
Lepismatidae	Ctenolepismatinae	Ctenolepisma	Ctenolepisma lineatum	Ctenolepisma lineata	France	Montpellier	-	Denis, 1924
Lepismatidae	Ctenolepismatinae	Ctenolepisma	Ctenolepisma lineatum	Ctenolepisma lineata	Germany	Neustadt-Diedesfeld	-	Renker et al. 2009
Lepismatidae	Ctenolepismatinae	Ctenolepisma	Ctenolepisma lineatum	Lepisma quadriseriata	United States	New Haven	Houses and museums	Packard, 1873
Lepismatidae	Ctenolepismatinae	Ctenolepisma	Ctenolepisma lineatum	Ctenolepisma quadriseriata	United States	North Carolina	-	Wray, 1950
Lepismatidae	Ctenolepismatinae	Ctenolepisma	Ctenolepisma lineatum	Lepisma annuliseta	Romania	Omoldova	-	Vellay, 1900
Lepismatidae	Ctenolepismatinae	Ctenolepisma	Ctenolepisma lineatum	Ctenolepisma lineata	Norway	Østfold	Food-producing facility in sticky traps	Hage et al. 2020
Lepismatidae	Ctenolepismatinae	Ctenolepisma	Ctenolepisma lineatum	Ctenolepisma lineatum	Spain	Oviedo	Building landing	Unpublished data
Lepismatidae	Ctenolepismatinae	Ctenolepisma	Ctenolepisma lineatum	Lepisma vittata	Italy	Padova	-	Parona, 1885
Lepismatidae	Ctenolepismatinae	Ctenolepisma	Ctenolepisma lineatum	Ctenolepisma lineata	Czechia	Pàlava Biosphere	-	Štys & Rozkošný, 1996
Lepismatidae	Ctenolepismatinae	Ctenolepisma	Ctenolepisma lineatum	Ctenolepisma lineata pilifera	France	Palette, cerca de Aix-en-Provence	Natural habitat	Wygodzinsky, 1941b
Lepismatidae	Ctenolepismatinae	Ctenolepisma	Ctenolepisma lineatum	Lepisma annuliseta	France	Paris	-	Guérin, 1838
Lepismatidae	Ctenolepismatinae	Ctenolepisma	Ctenolepisma lineatum	Lepisma subvittata	France	Paris	-	Guérin, 1838
Lepismatidae	Ctenolepismatinae	Ctenolepisma	Ctenolepisma lineatum	Forbicina annuliseta	France	Paris	-	Kolenati, 1858
Lepismatidae	Ctenolepismatinae	Ctenolepisma	Ctenolepisma lineatum	Forrbicina parisiensis	France	Paris	-	Kolenati, 1858
Lepismatidae	Ctenolepismatinae	Ctenolepisma	Ctenolepisma lineatum	Forbicina subvittata	France	Paris	-	Kolenati, 1858
Lepismatidae	Ctenolepismatinae	Ctenolepisma	Ctenolepisma lineatum	Lepisma parisiensis	France	Paris	Houses	Nicolet, 1847
Lepismatidae	Ctenolepismatinae	Ctenolepisma	Ctenolepisma lineatum	Ctenolepisma lineata	Spain	Pitillas	House	Molero-Baltanás et al. 1996; Molero Baltanás et al. 2012
Lepismatidae	Ctenolepismatinae	Ctenolepisma	Ctenolepisma lineatum	Lepisma pilifera	Italy (Sardinia)	Porto Torres	-	Parona, 1885
Lepismatidae	Ctenolepismatinae	Ctenolepisma	Ctenolepisma lineatum	Ctenolepisma lineata	United Kingdom	Portsmouth	Timber of ship (HMS Victory)	Davis, 2019
Lepismatidae	Ctenolepismatinae	Ctenolepisma	Ctenolepisma lineatum	Ctenolepisma lineata	Austria	Poysdorf	In a brick	Zimmermann, 2016
Lepismatidae	Ctenolepismatinae	Ctenolepisma	Ctenolepisma lineatum	Lepisma quadriseriata	United States	Providence	Houses and museums	Packard, 1873
Lepismatidae	Ctenolepismatinae	Ctenolepisma	Ctenolepisma lineatum	Ctenolepisma lineata pilifera	Italy	Punta Manara	-	Mendes, 1980b
Lepismatidae	Ctenolepismatinae	Ctenolepisma	Ctenolepisma lineatum	Ctenolepisma lineata	Austria	Purgstall	House	Ressl, 2005
Lepismatidae	Ctenolepismatinae	Ctenolepisma	Ctenolepisma lineatum	Ctenolepisma lineata	Austria	Purgstall	Under dry bark in garden	Ressl, 2005
Lepismatidae	Ctenolepismatinae	Ctenolepisma	Ctenolepisma lineatum	Ctenolepisma lineata	Austria	Purgstall	Under Fraxinus bark in ant wasp	Ressl, 2005
Lepismatidae	Ctenolepismatinae	Ctenolepisma	Ctenolepisma lineatum	Ctenolepisma lineata pilifera	Portugal	Quatrim do Norte / Olhão	House bedroom	Mendes, 2002b
Lepismatidae	Ctenolepismatinae	Ctenolepisma	Ctenolepisma lineatum	Ctenolepisma lineata	Croatia	Rab Island	Under stones in forests	Mendes, 1981d
Lepismatidae	Ctenolepismatinae	Ctenolepisma	Ctenolepisma lineatum	Ctenolepisma lineata	Austria	Rankweil	Apartment and balcony	Zimmermann, 2016
Lepismatidae	Ctenolepismatinae	Ctenolepisma	Ctenolepisma lineatum	Ctenolepisma lineata	Austria	Rankweil	Living room	Zimmermann, 2016
Lepismatidae	Ctenolepismatinae	Ctenolepisma	Ctenolepisma lineatum	Ctenolepisma lineata pilifera	Spain	Retuerta de Pina	Outside house wall	Bach et al. 1993
Lepismatidae	Ctenolepismatinae	Ctenolepisma	Ctenolepisma lineatum	Ctenolepisma lineata	Spain	Ribadavia	Outside house wall	Molero-Baltanás et al. 1996; Molero Baltanás et al. 2012
Lepismatidae	Ctenolepismatinae	Ctenolepisma	Ctenolepisma lineatum	Lepisma vittata	Italy	Rome	Houses	Grassi & Rovelli, 1889a
Lepismatidae	Ctenolepismatinae	Ctenolepisma	Ctenolepisma lineatum	Ctenolepisma lineata	Spain	Ronda	Houses	Molero-Baltanás et al. 1992; Molero-Baltanás et al. 1996; Molero Baltanás et al. 2012
Lepismatidae	Ctenolepismatinae	Ctenolepisma	Ctenolepisma lineatum	Ctenolepisma lineata pilifera	France	Route Lorgues	-	Mendes, 1980a
Lepismatidae	Ctenolepismatinae	Ctenolepisma	Ctenolepisma lineatum	Ctenolepisma lineata pilifera	France	Route Taradeau	-	Mendes, 1980a
Lepismatidae	Ctenolepismatinae	Ctenolepisma	Ctenolepisma lineatum	Ctenolepisma lineata pilifera	Switzerland	Roveredo	Houses and museums	Wygodzinsky, 1941b
Lepismatidae	Ctenolepismatinae	Ctenolepisma	Ctenolepisma lineatum	Ctenolepisma lineatum var. piliferum	Germany	Rüdesheim	Buildings	Kinzelbach, & Kinzelbach, 1968
Lepismatidae	Ctenolepismatinae	Ctenolepisma	Ctenolepisma lineatum	Ctenolepisma lineata	Germany	Rüdesheim	-	Molero Baltanás et al. 2012
Lepismatidae	Ctenolepismatinae	Ctenolepisma	Ctenolepisma lineatum	Ctenolepisma quadriseriata	Canada	S. Canada	Probably synanthropic	Sweetman & Kulash, 1944
Lepismatidae	Ctenolepismatinae	Ctenolepisma	Ctenolepisma lineatum	Ctenolepisma lineata	Spain	Sa Mezquida - Mahón	Natural habitat	Molero Baltanás et al. 2012
Lepismatidae	Ctenolepismatinae	Ctenolepisma	Ctenolepisma lineatum	Lepisma quadriseriata	United States	Salem	Houses and museums	Packard, 1873
Lepismatidae	Ctenolepismatinae	Ctenolepisma	Ctenolepisma lineatum	Ctenolepisma lineata	Austria	Salzburgo	Pharmacy	Zimmermann, 2016
Lepismatidae	Ctenolepismatinae	Ctenolepisma	Ctenolepisma lineatum	Ctenolepisma lineata	Austria	Salzburgo-Aigen	-	Zimmermann, 2016
Lepismatidae	Ctenolepismatinae	Ctenolepisma	Ctenolepisma lineatum	Ctenolepisma lineata	Italy	San Vito dei Normanni	-	Molero Baltanás et al. 2012
Lepismatidae	Ctenolepismatinae	Ctenolepisma	Ctenolepisma lineatum	Ctenolepisma lineata	Italy (Sicily)	Santo Stefano di Camastra	-	Molero Baltanás et al. 2012
Lepismatidae	Ctenolepismatinae	Ctenolepisma	Ctenolepisma lineatum	Ctenolepisma lineata pilifera	Portugal	São João do Estoril	House bedroom	Mendes, 2002b
Lepismatidae	Ctenolepismatinae	Ctenolepisma	Ctenolepisma lineatum	Ctenolepisma lineata var. pilifera	Hungary	Sárszentmihály	-	Stach, 1928
Lepismatidae	Ctenolepismatinae	Ctenolepisma	Ctenolepisma lineatum	Ctenolepisma lineata	Austria	Scheibbs	Apartment	Ressl, 2005
Lepismatidae	Ctenolepismatinae	Ctenolepisma	Ctenolepisma lineatum	Ctenolepisma lineata pilifera	Israel	Sde-Boker	-	Mendes et al. 2011
Lepismatidae	Ctenolepismatinae	Ctenolepisma	Ctenolepisma lineatum	Lepisma vittata	Slovakia	Selmecbánya	-	Petricsko, 1892
Lepismatidae	Ctenolepismatinae	Ctenolepisma	Ctenolepisma lineatum	Ctenolepisma lineata var. pilifera	Hungary	Simontornya	-	Stach, 1928
Lepismatidae	Ctenolepismatinae	Ctenolepisma	Ctenolepisma lineatum	Ctenolepisma lineata	Belgium	Sint-Amandsberg	Roof of house	Lock et al. 2018
Lepismatidae	Ctenolepismatinae	Ctenolepisma	Ctenolepisma lineatum	Ctenolepisma lineata pilifera	Portugal	Sintra	-	Mendes, 2002b
Lepismatidae	Ctenolepismatinae	Ctenolepisma	Ctenolepisma lineatum	Ctenolepisma pilifera	Bulgaria	Sofia	Houses	Silvestri, 1942
Lepismatidae	Ctenolepismatinae	Ctenolepisma	Ctenolepisma lineatum	Ctenolepisma lineatum	Spain	Somines	Granary	Unpublished data
Lepismatidae	Ctenolepismatinae	Ctenolepisma	Ctenolepisma lineatum	Ctenolepisma lineatum	Spain	Somines	Granary	Unpublished data
Lepismatidae	Ctenolepismatinae	Ctenolepisma	Ctenolepisma lineatum	Ctenolepisma lineatum var. piliferum	Germany	Speyer	Buildings	Kinzelbach, & Kinzelbach, 1968
Lepismatidae	Ctenolepismatinae	Ctenolepisma	Ctenolepisma lineatum	Ctenolepisma lineata	Germany	Speyer	-	Renker et al. 2009
Lepismatidae	Ctenolepismatinae	Ctenolepisma	Ctenolepisma lineatum	Ctenolepisma lineata	France	Strasbourg	-	Escherich, 1905
Lepismatidae	Ctenolepismatinae	Ctenolepisma	Ctenolepisma lineatum	Ctenolepisma lineata pilifera	Slovenia	Strunjan	-	Mendes, 1980a
Lepismatidae	Ctenolepismatinae	Ctenolepisma	Ctenolepisma lineatum	Ctenolepisma lineata pilifera	Ukraine	Sudak, close to Sokol mountain	Juniperus forest	Kaplin, 1983
Lepismatidae	Ctenolepismatinae	Ctenolepisma	Ctenolepisma lineatum	Ctenolepisma lineatum	Spain	Talarn	Under rocks	Molero Baltanás et al. 2015
Lepismatidae	Ctenolepismatinae	Ctenolepisma	Ctenolepisma lineatum	Ctenolepisma lineata	Austria	Tennengau	-	Zimmermann, 2016
Lepismatidae	Ctenolepismatinae	Ctenolepisma	Ctenolepisma lineatum	Ctenolepisma quadriseriata	United States	Tennessee	Probably synanthropic	Sweetman & Kulash, 1944
Lepismatidae	Ctenolepismatinae	Ctenolepisma	Ctenolepisma lineatum	Ctenolepisma lineata	Austria	Thaur	House	Zimmermann, 2016
Lepismatidae	Ctenolepismatinae	Ctenolepisma	Ctenolepisma lineatum	Ctenolepisma lineata	Albania	Tirana	-	Molero Baltanás et al. 2012
Lepismatidae	Ctenolepismatinae	Ctenolepisma	Ctenolepisma lineatum	Ctenolepisma lineata	Spain	Úbeda	House in ruins	Molero-Baltanás et al. 1992; Molero-Baltanás et al. 1996; Molero Baltanás et al. 2012
Lepismatidae	Ctenolepismatinae	Ctenolepisma	Ctenolepisma lineatum	Ctenolepisma lineata	Spain	Uleila del Campo	Natural habitat	Molero Baltanás et al. 2012
Lepismatidae	Ctenolepismatinae	Ctenolepisma	Ctenolepisma lineatum	Ctenolepisma lineata	France	Valence	-	Renker et al. 2009
Lepismatidae	Ctenolepismatinae	Ctenolepisma	Ctenolepisma lineatum	Ctenolepisma lineata	Italy	Valsecca (Bergamo)	-	Paclt, 1966
Lepismatidae	Ctenolepismatinae	Ctenolepisma	Ctenolepisma lineatum	Ctenolepisma lineata pilifera	France	Var. Saint Jean	-	Mendes, 1980a
Lepismatidae	Ctenolepismatinae	Ctenolepisma	Ctenolepisma lineatum	Ctenolepisma lineata	Bulgaria	Varna	-	Drenovski, 1942
Lepismatidae	Ctenolepismatinae	Ctenolepisma	Ctenolepisma lineatum	Ctenolepisma lineata	Croatia	Velike Jezero Lake (Mljet island)	Under stones in forests	Mendes, 1981d
Lepismatidae	Ctenolepismatinae	Ctenolepisma	Ctenolepisma lineatum	Lepisma vittata	Italy	Venezia	-	Parona, 1885
Lepismatidae	Ctenolepismatinae	Ctenolepisma	Ctenolepisma lineatum	Ctenolepisma lineata	Austria	Viena	Houses	Zimmermann, 2016
Lepismatidae	Ctenolepismatinae	Ctenolepisma	Ctenolepisma lineatum	Ctenolepisma lineata	Austria	Villach	Window of empty house	Smith & Irish, 2013
Lepismatidae	Ctenolepismatinae	Ctenolepisma	Ctenolepisma lineatum	Ctenolepisma lineata	North Macedonia	Vlaheani	House	Molero Baltanás et al. 2012
Lepismatidae	Ctenolepismatinae	Ctenolepisma	Ctenolepisma lineatum	Ctenolepisma lineata	Austria	Völkermarkt	Bathroom	Zimmermann, 2016
Lepismatidae	Ctenolepismatinae	Ctenolepisma	Ctenolepisma lineatum	Ctenolepisma lineata	Austria	Völs	Houses	Zimmermann, 2016
Lepismatidae	Ctenolepismatinae	Ctenolepisma	Ctenolepisma lineatum	Ctenolepisma lineata	Belgium	Westkapelle	"Villa"	Lock et al. 2018
Lepismatidae	Ctenolepismatinae	Ctenolepisma	Ctenolepisma lineatum	Ctenolepisma lineata	Austria	Zirl	House entry	Zimmermann, 2016
Lepismatidae	Ctenolepismatinae	Ctenolepisma	Ctenolepisma lineatum	Ctenolepisma lineata	Austria	Zirl (Hausgang)	Probably synanthropic	Thaler, 2003
Lepismatidae	Ctenolepismatinae	Ctenolepisma	Ctenolepisma longicaudatum	Ctenolepisma longicaudata	Palestine	-	-	Bodenheimer, 1937
Lepismatidae	Ctenolepismatinae	Ctenolepisma	Ctenolepisma longicaudatum	Ctenolepisma longicaudata	Austria	-	House	Christian, 2002
Lepismatidae	Ctenolepismatinae	Ctenolepisma	Ctenolepisma longicaudatum	Ctenolepisma longicaudata	Sri Lanka	-	-	Crusz, 1960
Lepismatidae	Ctenolepismatinae	Ctenolepisma	Ctenolepisma longicaudatum	Ctenolepisma longicaudata / urbana	Australia	-	-	Greaves, 1947
Lepismatidae	Ctenolepismatinae	Ctenolepisma	Ctenolepisma longicaudatum	Ctenolepisma longicaudata	Albania	-	-	Kulma et al. 2021
Lepismatidae	Ctenolepismatinae	Ctenolepisma	Ctenolepisma longicaudatum	Ctenolepisma longicaudata	Guinea-Bissau	-	House	Mendes, 1982b
Lepismatidae	Ctenolepismatinae	Ctenolepisma	Ctenolepisma longicaudatum	Ctenolepisma longicaudata	Armenia?	-	-	Paclt, 1967
Lepismatidae	Ctenolepismatinae	Ctenolepisma	Ctenolepisma longicaudatum	Ctenolepisma longicaudata	Cyprus?	-	-	Paclt, 1967
Lepismatidae	Ctenolepismatinae	Ctenolepisma	Ctenolepisma longicaudatum	Ctenolepisma longicaudata	Lebanon	-	Houses, imported to Germany	Palissa, 1964
Lepismatidae	Ctenolepismatinae	Ctenolepisma	Ctenolepisma longicaudatum	Ctenolepisma longicaudata	Angola	-	-	Silvestri, 1949
Lepismatidae	Ctenolepismatinae	Ctenolepisma	Ctenolepisma longicaudatum	Ctenolepisma longicaudata	Japan	-	-	Uchida, 1955a
Lepismatidae	Ctenolepismatinae	Ctenolepisma	Ctenolepisma longicaudatum	Ctenolepisma longicaudata	New Zealand	-	Domestic plague	Wise, 1970
Lepismatidae	Ctenolepismatinae	Ctenolepisma	Ctenolepisma longicaudatum	Ctenolepisma longicaudata	Australia	-	Domestic	Womersley, 1937a
Lepismatidae	Ctenolepismatinae	Ctenolepisma	Ctenolepisma longicaudatum	Ctenolepisma longicaudata	Algeria	-	-	Wygodzinsky, 1941c
Lepismatidae	Ctenolepismatinae	Ctenolepisma	Ctenolepisma longicaudatum	Ctenolepisma longicaudata	Afghanistan	-	-	Wygodzinsky, 1962a
Lepismatidae	Ctenolepismatinae	Ctenolepisma	Ctenolepisma longicaudatum	Ctenolepisma longicaudata	Mexico	Córdoba (Veracruz)	Houses	Wygodzinsky, 1948
Lepismatidae	Ctenolepismatinae	Ctenolepisma	Ctenolepisma longicaudatum	Ctenolepisma longicaudata	Belgium	Petit-Hornu	Synanthropic	Lock, 2007
Lepismatidae	Ctenolepismatinae	Ctenolepisma	Ctenolepisma longicaudatum	Ctenolepisma longicaudata	Austria	"Archive for the History of Technology"	Museum	Arne Rukke et al. 2023
Lepismatidae	Ctenolepismatinae	Ctenolepisma	Ctenolepisma longicaudatum	Ctenolepisma longicaudata	Australia	"Australian Capital Territory"	Peridomestic	Smith, 1998
Lepismatidae	Ctenolepismatinae	Ctenolepisma	Ctenolepisma longicaudatum	Ctenolepisma longicaudata	United Kingdom (overseas)	"Bermudas"	Botica	Mendes, 1982a
Lepismatidae	Ctenolepismatinae	Ctenolepisma	Ctenolepisma longicaudatum	Ctenolepisma longicaudata	Australia	"Bullo River basin"	Peridomestic	Smith, 1998
Lepismatidae	Ctenolepismatinae	Ctenolepisma	Ctenolepisma longicaudatum	Ctenolepisma longicaudata	United States	"California"	Domestic and important plague	Anonymous
Lepismatidae	Ctenolepismatinae	Ctenolepisma	Ctenolepisma longicaudatum	Ctenolepisma longicaudata	Palestine	"Chissah"	-	Wygodzinsky, 1942
Lepismatidae	Ctenolepismatinae	Ctenolepisma	Ctenolepisma longicaudatum	Ctenolepisma longicaudata	Norway	"Cultural and Social Sciences" library	Library	Arne Rukke et al. 2023
Lepismatidae	Ctenolepismatinae	Ctenolepisma	Ctenolepisma longicaudatum	Ctenolepisma longicaudata	DR of the Congo?	"Kisenyi"	-	Wygodzinsky, 1952a
Lepismatidae	Ctenolepismatinae	Ctenolepisma	Ctenolepisma longicaudatum	Ctenolepisma longicaudata	Australia	"Lake Eyre basin"	Peridomestic	Smith, 1998
Lepismatidae	Ctenolepismatinae	Ctenolepisma	Ctenolepisma longicaudatum	Ctenolepisma longicaudata	-	"Mesopotamia"	-	Paclt, 1967
Lepismatidae	Ctenolepismatinae	Ctenolepisma	Ctenolepisma longicaudatum	Ctenolepisma longicaudata	Australia	"Murray-Darling basin"	Peridomestic	Smith, 1998
Lepismatidae	Ctenolepismatinae	Ctenolepisma	Ctenolepisma longicaudatum	Ctenolepisma longicaudata	Austria	"Museum of Art"	Museum	Arne Rukke et al. 2023
Lepismatidae	Ctenolepismatinae	Ctenolepisma	Ctenolepisma longicaudatum	Ctenolepisma longicaudata	Australia	"New South Wales"	Peridomestic	Smith, 1998
Lepismatidae	Ctenolepismatinae	Ctenolepisma	Ctenolepisma longicaudatum	Ctenolepisma longicaudata	Australia	"Northern Gulfs"	Peridomestic	Smith, 1998
Lepismatidae	Ctenolepismatinae	Ctenolepisma	Ctenolepisma longicaudatum	Ctenolepisma longicaudata	United Kingdom	"Northern Ireland"	House	Monteith, 2018
Lepismatidae	Ctenolepismatinae	Ctenolepisma	Ctenolepisma longicaudatum	Ctenolepisma longicaudata	Australia	"Northern Territory"	Peridomestic	Smith, 1998
Lepismatidae	Ctenolepismatinae	Ctenolepisma	Ctenolepisma longicaudatum	Ctenolepisma longicaudata	Norway	"Psychology and Law" library	Library	Arne Rukke et al. 2023
Lepismatidae	Ctenolepismatinae	Ctenolepisma	Ctenolepisma longicaudatum	Ctenolepisma longicaudata	India	"PWD"	Rest house	Hazra et al. 2003
Lepismatidae	Ctenolepismatinae	Ctenolepisma	Ctenolepisma longicaudatum	Ctenolepisma longicaudata	Australia	"Queensland"	Peridomestic	Smith, 1998
Lepismatidae	Ctenolepismatinae	Ctenolepisma	Ctenolepisma longicaudatum	Ctenolepisma longicaudata	Norway	"Science and Health" library	Library	Arne Rukke et al. 2023
Lepismatidae	Ctenolepismatinae	Ctenolepisma	Ctenolepisma longicaudatum	Ctenolepisma longicaudata	-	"South America"	Houses	Wygodzinsky, 1967
Lepismatidae	Ctenolepismatinae	Ctenolepisma	Ctenolepisma longicaudatum	Ctenolepisma longicaudata	Australia	"South Australia"	Peridomestic	Smith, 1998
Lepismatidae	Ctenolepismatinae	Ctenolepisma	Ctenolepisma longicaudatum	Ctenolepisma longicaudata	United States	"South Carolina"	Domestic	Benson et al. 1990
Lepismatidae	Ctenolepismatinae	Ctenolepisma	Ctenolepisma longicaudatum	Ctenolepisma urbani	United States	"Southern California"	Houses	Mallis, 1941
Lepismatidae	Ctenolepismatinae	Ctenolepisma	Ctenolepisma longicaudatum	Ctenolepisma longicaudata	Australia	"Southern Gulfs"	Peridomestic	Smith, 1998
Lepismatidae	Ctenolepismatinae	Ctenolepisma	Ctenolepisma longicaudatum	Ctenolepisma longicaudata	Australia	"Victoria"	Peridomestic	Smith, 1998
Lepismatidae	Ctenolepismatinae	Ctenolepisma	Ctenolepisma longicaudatum	Ctenolepisma longicaudata	Australia	"Western Australia"	Peridomestic	Smith, 1998
Lepismatidae	Ctenolepismatinae	Ctenolepisma	Ctenolepisma longicaudatum	Ctenolepisma longicaudata	Netherlands	Abcoude	Houses	Nierop & Hakbijl, 2002
Lepismatidae	Ctenolepismatinae	Ctenolepisma	Ctenolepisma longicaudatum	Ctenolepisma longicaudata	United Kingdom	Aberdeen	Domestic	Kulma et al. 2021
Lepismatidae	Ctenolepismatinae	Ctenolepisma	Ctenolepisma longicaudatum	Ctenolepisma longicaudatum	Cape Verde	Achado Furna (Fogo Island)	-	Unpublished data
Lepismatidae	Ctenolepismatinae	Ctenolepisma	Ctenolepisma longicaudatum	Ctenolepisma longicaudata	Australia	Adelaide	Domestic	Swan, 1941
Lepismatidae	Ctenolepismatinae	Ctenolepisma	Ctenolepisma longicaudatum	Ctenolepisma longicaudata	Cuba	Agronomy Experimental Station	-	Wygodzinsky, 1952c
Lepismatidae	Ctenolepismatinae	Ctenolepisma	Ctenolepisma longicaudatum	Ctenolepisma longicaudata	Lybia	Ajdabiya	-	Silvestri, 1932
Lepismatidae	Ctenolepismatinae	Ctenolepisma	Ctenolepisma longicaudatum	Ctenolepisma longicaudata	Norway	Akershus	Buildings and commonly plagues	Aak et al. 2021
Lepismatidae	Ctenolepismatinae	Ctenolepisma	Ctenolepisma longicaudatum	Ctenolepisma longicaudata	Portugal	Algarve - Carvoeiro	House	Mendes, 1980a
Lepismatidae	Ctenolepismatinae	Ctenolepisma	Ctenolepisma longicaudatum	Ctenolepisma longicaudata	Portugal	Algés	House	Mendes, 1978
Lepismatidae	Ctenolepismatinae	Ctenolepisma	Ctenolepisma longicaudatum	Ctenolepisma longicaudata	Portugal	Almada	House	Mendes, 1980a
Lepismatidae	Ctenolepismatinae	Ctenolepisma	Ctenolepisma longicaudatum	Ctenolepisma longicaudata	Portugal	Almada	House bedroom	Mendes, 2002b
Lepismatidae	Ctenolepismatinae	Ctenolepisma	Ctenolepisma longicaudatum	Ctenolepisma longicaudata	Portugal	Almada	House bedroom	Mendes, 2002b
Lepismatidae	Ctenolepismatinae	Ctenolepisma	Ctenolepisma longicaudatum	Ctenolepisma longicaudata	Portugal	Almada	House bedroom	Mendes, 2002b
Lepismatidae	Ctenolepismatinae	Ctenolepisma	Ctenolepisma longicaudatum	Ctenolepisma longicaudata	South Africa	Amanzi State (Uitenhage)	Inside buildings	Wygodzinsky, 1955b
Lepismatidae	Ctenolepismatinae	Ctenolepisma	Ctenolepisma longicaudatum	Ctenolepisma longicaudata	Netherlands	Ámsterdam (Centrum)	Houses	Nierop & Hakbijl, 2002
Lepismatidae	Ctenolepismatinae	Ctenolepisma	Ctenolepisma longicaudatum	Ctenolepisma longicaudata	Netherlands	Ámsterdam (Watergraafsmeer)	Houses	Nierop & Hakbijl, 2002
Lepismatidae	Ctenolepismatinae	Ctenolepisma	Ctenolepisma longicaudatum	Ctenolepisma longicaudata	Netherlands	Ámsterdam (Zeeburg)	Houses	Nierop & Hakbijl, 2002
Lepismatidae	Ctenolepismatinae	Ctenolepisma	Ctenolepisma longicaudatum	Ctenolepisma longicaudata	Netherlands	Ámsterdam (Zuidoost)	Houses	Nierop & Hakbijl, 2002
Lepismatidae	Ctenolepismatinae	Ctenolepisma	Ctenolepisma longicaudatum	Ctenolepisma longicaudata	Portugal	Aquário Vasco da Gama, Algés	Probably building	Wygodzinsky, 1945
Lepismatidae	Ctenolepismatinae	Ctenolepisma	Ctenolepisma longicaudatum	Ctenolepisma longicaudata	Spain	Aranjuez	-	Mendes et al. 1993
Lepismatidae	Ctenolepismatinae	Ctenolepisma	Ctenolepisma longicaudatum	Ctenolepisma longicaudata	Faroe Islands	Argir	Synanthropic	Thomsen et al. 2019
Lepismatidae	Ctenolepismatinae	Ctenolepisma	Ctenolepisma longicaudatum	Ctenolepisma longicaudata	Austria	Art Collection from Lower Austria	Art collection	Querner & Sterflinger, 2021
Lepismatidae	Ctenolepismatinae	Ctenolepisma	Ctenolepisma longicaudatum	Ctenolepisma longicaudata	Austria	Artothek des Bundes	Museum	Arne Rukke et al. 2023
Lepismatidae	Ctenolepismatinae	Ctenolepisma	Ctenolepisma longicaudatum	Ctenolepisma longicaudata	United Kingdom (overseas)	Ascension island	Naturalized in lava fields	Ashmole & Ashmole, 1997
Lepismatidae	Ctenolepismatinae	Ctenolepisma	Ctenolepisma longicaudatum	Ctenolepisma longicaudata	United Kingdom	Ashford	Office	Kulma et al. 2021
Lepismatidae	Ctenolepismatinae	Ctenolepisma	Ctenolepisma longicaudatum	Ctenolepisma longicaudata	Peru	Atocongo	-	Wygodzinsky, 1952c
Lepismatidae	Ctenolepismatinae	Ctenolepisma	Ctenolepisma longicaudatum	Ctenolepisma longicaudata	Norway	Aust-Agder	Buildings and commonly plagues	Aak et al. 2021
Lepismatidae	Ctenolepismatinae	Ctenolepisma	Ctenolepisma longicaudatum	Ctenolepisma longicaudata	South Africa	Avondrust	Synanthropic	Irish, 1994
Lepismatidae	Ctenolepismatinae	Ctenolepisma	Ctenolepisma longicaudatum	Ctenolepisma longicaudata	Mexico	Ayotzinapa (Guerrero)	Houses	Wygodzinsky, 1948
Lepismatidae	Ctenolepismatinae	Ctenolepisma	Ctenolepisma longicaudatum	Ctenolepisma longicaudata	United States	Baton Rouge	Bookcase	Wygodzinsky, 1972
Lepismatidae	Ctenolepismatinae	Ctenolepisma	Ctenolepisma longicaudatum	Ctenolepisma longicaudata	Mozambique	Beira	Imported wood from Libany	Paclt, 1966
Lepismatidae	Ctenolepismatinae	Ctenolepisma	Ctenolepisma longicaudatum	Ctenolepisma longicaudata	Spain	Benidorm	-	Mendes et al. 1993
Lepismatidae	Ctenolepismatinae	Ctenolepisma	Ctenolepisma longicaudatum	Ctenolepisma longicaudata	Norway	Bergen	Archives	Arne Rukke et al. 2023
Lepismatidae	Ctenolepismatinae	Ctenolepisma	Ctenolepisma longicaudatum	Ctenolepisma longicaudata	Germany	Berlin	Houses, imported from Libany	Palissa, 1964
Lepismatidae	Ctenolepismatinae	Ctenolepisma	Ctenolepisma longicaudatum	Ctenolepisma longicaudata	Malta	Birkirkara	Synanthropic	Mendes, 1980c
Lepismatidae	Ctenolepismatinae	Ctenolepisma	Ctenolepisma longicaudatum	Ctenolepisma longicaudata	Malta	Birkirkara	-	Mendes, 1987
Lepismatidae	Ctenolepismatinae	Ctenolepisma	Ctenolepisma longicaudatum	Ctenolepisma longicaudata	South Africa	Bloemfontein	Synanthropic	Irish, 1994
Lepismatidae	Ctenolepismatinae	Ctenolepisma	Ctenolepisma longicaudatum	Ctenolepisma longicaudata	Cape Verde	Boa Vista island	-	Silvestri, 1908a
Lepismatidae	Ctenolepismatinae	Ctenolepisma	Ctenolepisma longicaudatum	Ctenolepisma longicaudata	Japan	Bonin Islands	Shed wood	Machida & Ohbayashi, 1996
Lepismatidae	Ctenolepismatinae	Ctenolepisma	Ctenolepisma longicaudatum	Ctenolepisma longicaudata	South Africa	Bonnievale	Houses	Theron, 1963
Lepismatidae	Ctenolepismatinae	Ctenolepisma	Ctenolepisma longicaudatum	Ctenolepisma longicaudata	France	Bormes	-	Paclt, 1961
Lepismatidae	Ctenolepismatinae	Ctenolepisma	Ctenolepisma longicaudatum	Ctenolepisma longicaudata	South Africa	Bothaville	Houses	Escherich, 1905
Lepismatidae	Ctenolepismatinae	Ctenolepisma	Ctenolepisma longicaudatum	Ctenolepisma longicaudata	Belgium	Braine-l’Alleud	Synanthropic	Lock, 2007
Lepismatidae	Ctenolepismatinae	Ctenolepisma	Ctenolepisma longicaudatum	Ctenolepisma longicaudata	South Africa	Brakwater	-	Silvestri, 1922
Lepismatidae	Ctenolepismatinae	Ctenolepisma	Ctenolepisma longicaudatum	Ctenolepisma longicaudata	Brazil	Brasília	Imported wood from Libany	Paclt, 1966
Lepismatidae	Ctenolepismatinae	Ctenolepisma	Ctenolepisma longicaudatum	Ctenolepisma longicaudata	Australia	Broken Hills	Wallpapers	Lindsay, 1940
Lepismatidae	Ctenolepismatinae	Ctenolepisma	Ctenolepisma longicaudatum	Ctenolepisma longicaudata	Belgium	Brussels	Synanthropic	Lock, 2007
Lepismatidae	Ctenolepismatinae	Ctenolepisma	Ctenolepisma longicaudatum	Ctenolepisma longicaudata	Rwanda	Bugarama	Detritus in Savannah	Mendes, 1993b
Lepismatidae	Ctenolepismatinae	Ctenolepisma	Ctenolepisma longicaudatum	Ctenolepisma longicaudata	Canada	Burnaby, near Vancouver	University building	Woodbury, 2000
Lepismatidae	Ctenolepismatinae	Ctenolepisma	Ctenolepisma longicaudatum	Ctenolepisma longicaudata	Norway	Buskerud	Buildings and commonly plagues	Aak et al. 2021
Lepismatidae	Ctenolepismatinae	Ctenolepisma	Ctenolepisma longicaudatum	Ctenolepisma longicaudata	Australia	Cairns	Wallpapers	Lindsay, 1940
Lepismatidae	Ctenolepismatinae	Ctenolepisma	Ctenolepisma longicaudatum	Ctenolepisma longicaudatum	Spain	Calabardina	Hotel	Unpublished data
Lepismatidae	Ctenolepismatinae	Ctenolepisma	Ctenolepisma longicaudatum	Ctenolepisma longicaudata	India	Calcutta	-	Silvestri, 1913
Lepismatidae	Ctenolepismatinae	Ctenolepisma	Ctenolepisma longicaudatum	Ctenolepisma longicaudata	Peru	Callao (Mollendo)	Imported wood from Libany	Paclt, 1966
Lepismatidae	Ctenolepismatinae	Ctenolepisma	Ctenolepisma longicaudatum	Ctenolepisma longicaudata	Spain	Calpe	-	Mendes et al. 1993
Lepismatidae	Ctenolepismatinae	Ctenolepisma	Ctenolepisma longicaudatum	Ctenolepisma longicaudata/longicaudatum	Spain	Calviá (Mallorca)	Hotel	Molero-Baltanás et al. 1996; Molero Baltanás et al. 2015
Lepismatidae	Ctenolepismatinae	Ctenolepisma	Ctenolepisma longicaudatum	Ctenolepisma longicaudata	Portugal	Campolide	School	Navás, 1906
Lepismatidae	Ctenolepismatinae	Ctenolepisma	Ctenolepisma longicaudatum	Ctenolepisma longicaudatum	Spain	Campus de Rabanales	Laboratory culture	Molero Baltanás et al. 2015
Lepismatidae	Ctenolepismatinae	Ctenolepisma	Ctenolepisma longicaudatum	Ctenolepisma longicaudata	Australia	Canberra	Houses	Walker et al. 2013
Lepismatidae	Ctenolepismatinae	Ctenolepisma	Ctenolepisma longicaudatum	Ctenolepisma longicaudata	United Kingdom	Canterbury	Domestic	Kulma et al. 2021
Lepismatidae	Ctenolepismatinae	Ctenolepisma	Ctenolepisma longicaudatum	Ctenolepisma longicaudata	South Africa	Cape Town	Houses	Theron, 1963
Lepismatidae	Ctenolepismatinae	Ctenolepisma	Ctenolepisma longicaudatum	Ctenolepisma longicaudata	Venezuela	Caracas	Botica	Mendes, 1982a
Lepismatidae	Ctenolepismatinae	Ctenolepisma	Ctenolepisma longicaudatum	Ctenolepisma longicaudata	Portugal	Carvoeiro	House bedroom	Mendes, 2002b
Lepismatidae	Ctenolepismatinae	Ctenolepisma	Ctenolepisma longicaudatum	Ctenolepisma longicaudata	Portugal	Carvoeiro	House bedroom	Mendes, 2002b
Lepismatidae	Ctenolepismatinae	Ctenolepisma	Ctenolepisma longicaudatum	Ctenolepisma longicaudata	Portugal	Carvoeiro	House bedroom	Mendes, 2002b
Lepismatidae	Ctenolepismatinae	Ctenolepisma	Ctenolepisma longicaudatum	Ctenolepisma longicaudata	Portugal	Carvoeiro	House bedroom	Mendes, 2002b
Lepismatidae	Ctenolepismatinae	Ctenolepisma	Ctenolepisma longicaudatum	Ctenolepisma longicaudata	Portugal	Carvoeiro	House bedroom	Mendes, 2002b
Lepismatidae	Ctenolepismatinae	Ctenolepisma	Ctenolepisma longicaudatum	Ctenolepisma longicaudata	Portugal	Carvoeiro	House bedroom	Mendes, 2002b
Lepismatidae	Ctenolepismatinae	Ctenolepisma	Ctenolepisma longicaudatum	Ctenolepisma longicaudata	Portugal	Carvoeiro	House bedroom	Mendes, 2002b
Lepismatidae	Ctenolepismatinae	Ctenolepisma	Ctenolepisma longicaudatum	Ctenolepisma longicaudata	Portugal	Carvoeiro	House bedroom	Mendes, 2002b
Lepismatidae	Ctenolepismatinae	Ctenolepisma	Ctenolepisma longicaudatum	Ctenolepisma longicaudata	Portugal	Carvoeiro	House bedroom	Mendes, 2002b
Lepismatidae	Ctenolepismatinae	Ctenolepisma	Ctenolepisma longicaudatum	Ctenolepisma longicaudata	Portugal	Carvoeiro	House bedroom	Mendes, 2002b
Lepismatidae	Ctenolepismatinae	Ctenolepisma	Ctenolepisma longicaudatum	Ctenolepisma longicaudata/longicaudatum	Spain	Cerdanyola del Vallés (Bellaterra)	Office	Molero-Baltanás et al. 1996; Molero Baltanás et al. 2015
Lepismatidae	Ctenolepismatinae	Ctenolepisma	Ctenolepisma longicaudatum	Ctenolepisma longicaudata/longicaudatum	Spain	Cerdanyola del Vallés (Bellaterra)	Office	Molero-Baltanás et al. 1996; Molero Baltanás et al. 2015
Lepismatidae	Ctenolepismatinae	Ctenolepisma	Ctenolepisma longicaudatum	Ctenolepisma longicaudata	Namibia	Charlottenfelder	Domestic and synanthropic	Irish, 1987
Lepismatidae	Ctenolepismatinae	Ctenolepisma	Ctenolepisma longicaudatum	Ctenolepisma longicaudata	United Kingdom	Cheltenham	Domestic	Kulma et al. 2021
Lepismatidae	Ctenolepismatinae	Ctenolepisma	Ctenolepisma longicaudatum	Ctenolepisma longicaudata	South Africa	Christiana	Domestic and synanthropic	Irish, 1987
Lepismatidae	Ctenolepismatinae	Ctenolepisma	Ctenolepisma longicaudatum	Ctenolepisma longicaudata	Australia	Christmas island	Peridomestic	Smith, 1998
Lepismatidae	Ctenolepismatinae	Ctenolepisma	Ctenolepisma longicaudatum	Ctenolepisma longicaudata	India	Chungthang	-	Hazra et al. 2003
Lepismatidae	Ctenolepismatinae	Ctenolepisma	Ctenolepisma longicaudatum	Ctenolepisma longicaudata	India	Chungthang	Bungalows	Wygodzinsky, 1954a
Lepismatidae	Ctenolepismatinae	Ctenolepisma	Ctenolepisma longicaudatum	Ctenolepisma longicaudata	Spain	Ciudadela (Menorca)	Hotel	Molero-Baltanás et al. 1994; Molero-Baltanás et al. 1996
Lepismatidae	Ctenolepismatinae	Ctenolepisma	Ctenolepisma longicaudatum	Ctenolepisma longicaudata	United States	Clemson	Under old brock	Wygodzinsky, 1972
Lepismatidae	Ctenolepismatinae	Ctenolepisma	Ctenolepisma longicaudatum	Ctenolepisma longicaudata	United States	close to San Diego	Imported wood from Libany	Paclt, 1966
Lepismatidae	Ctenolepismatinae	Ctenolepisma	Ctenolepisma longicaudatum	Ctenolepisma longicaudata	Australia	Cocos island	Peridomestic	Smith, 1998
Lepismatidae	Ctenolepismatinae	Ctenolepisma	Ctenolepisma longicaudatum	Ctenolepisma longicaudata	South Africa	Colbyn	Domestic and synanthropic	Irish, 1987
Lepismatidae	Ctenolepismatinae	Ctenolepisma	Ctenolepisma longicaudatum	Ctenolepisma longicaudata	Sri Lanka	Colombo	-	Ritter, 1910
Lepismatidae	Ctenolepismatinae	Ctenolepisma	Ctenolepisma longicaudatum	Ctenolepisma longicaudata	United States	Columbia	-	Sweetman & Kulash, 1944
Lepismatidae	Ctenolepismatinae	Ctenolepisma	Ctenolepisma longicaudatum	Ctenolepisma longicaudata	France	Coné	-	Silvestri, 1915
Lepismatidae	Ctenolepismatinae	Ctenolepisma	Ctenolepisma longicaudatum	Ctenolepisma longicaudata	Spain	Córdoba	House	Molero-Baltanás et al. 1992
Lepismatidae	Ctenolepismatinae	Ctenolepisma	Ctenolepisma longicaudatum	Ctenolepisma longicaudata	Spain	Córdoba	House	Molero-Baltanás et al. 1992
Lepismatidae	Ctenolepismatinae	Ctenolepisma	Ctenolepisma longicaudatum	Ctenolepisma longicaudata	Spain	Córdoba	House	Molero-Baltanás et al. 1992
Lepismatidae	Ctenolepismatinae	Ctenolepisma	Ctenolepisma longicaudatum	Ctenolepisma longicaudata	Spain	Córdoba	House	Molero-Baltanás et al. 1992
Lepismatidae	Ctenolepismatinae	Ctenolepisma	Ctenolepisma longicaudatum	Ctenolepisma longicaudata	Spain	Córdoba	House bedroom	Molero-Baltanás et al. 1992
Lepismatidae	Ctenolepismatinae	Ctenolepisma	Ctenolepisma longicaudatum	Ctenolepisma longicaudata	Ireland	Cork	Apartments	Kulma et al. 2021
Lepismatidae	Ctenolepismatinae	Ctenolepisma	Ctenolepisma longicaudatum	Ctenolepisma longicaudata	Ireland	Cork	Domestic	Kulma et al. 2021
Lepismatidae	Ctenolepismatinae	Ctenolepisma	Ctenolepisma longicaudatum	Ctenolepisma longicaudata	Portugal	Costa da Caparica	-	Mendes, 1978
Lepismatidae	Ctenolepismatinae	Ctenolepisma	Ctenolepisma longicaudatum	Ctenolepisma longicaudata	Portugal	Cova da Piedade	House bedroom	Mendes, 2002b
Lepismatidae	Ctenolepismatinae	Ctenolepisma	Ctenolepisma longicaudatum	Ctenolepisma longicaudata	Rwanda	Cyangugu	Detritus in Savannah	Mendes, 1993b
Lepismatidae	Ctenolepismatinae	Ctenolepisma	Ctenolepisma longicaudatum	Ctenolepisma longicaudata	India	Darjiling	-	Silvestri, 1913
Lepismatidae	Ctenolepismatinae	Ctenolepisma	Ctenolepisma longicaudatum	Ctenolepisma longicaudata	Australia	Denham	-	Silvestri, 1908b
Lepismatidae	Ctenolepismatinae	Ctenolepisma	Ctenolepisma longicaudatum	Ctenolepisma longicaudata	Czechia	Dobrovíz	Warehouse	Kulma et al. 2021
Lepismatidae	Ctenolepismatinae	Ctenolepisma	Ctenolepisma longicaudatum	Ctenolepisma longicaudatum	Slovakia	Dolný Kubín-Mokraď	Washrooms	Bednar et al. 2023
Lepismatidae	Ctenolepismatinae	Ctenolepisma	Ctenolepisma longicaudatum	Ctenolepisma longicaudata	United Kingdom	Doncaster	Domestic	Kulma et al. 2021
Lepismatidae	Ctenolepismatinae	Ctenolepisma	Ctenolepisma longicaudatum	Ctenolepisma longicaudata	United Kingdom (overseas)	East Longwood Plain (Saint Helena island)	-	Wygodzinsky, 1970
Lepismatidae	Ctenolepismatinae	Ctenolepisma	Ctenolepisma longicaudatum	Ctenolepisma longicaudata	Germany	Ebergötzen	House kitchen	Meineke & Menge, 2014
Lepismatidae	Ctenolepismatinae	Ctenolepisma	Ctenolepisma longicaudatum	Ctenolepisma longicaudata	Netherlands	Eindhoven	Houses	Nierop & Hakbijl, 2002
Lepismatidae	Ctenolepismatinae	Ctenolepisma	Ctenolepisma longicaudatum	Ctenolepisma longicaudata/longicaudatum	Spain	El Campello	House in ruins	Molero-Baltanás et al. 1996; Molero Baltanás et al. 2015
Lepismatidae	Ctenolepismatinae	Ctenolepisma	Ctenolepisma longicaudatum	Ctenolepisma longicaudata	Mexico	El Cimaterio (Querétaro)	Houses	Wygodzinsky, 1948
Lepismatidae	Ctenolepismatinae	Ctenolepisma	Ctenolepisma longicaudatum	Ctenolepisma longicaudata	Spain	El Hoyazo	House in ruins	Molero-Baltanás et al. 1992
Lepismatidae	Ctenolepismatinae	Ctenolepisma	Ctenolepisma longicaudatum	Ctenolepisma longicaudata	Mexico	El Vergel (Chiapas)	Houses	Wygodzinsky, 1948
Lepismatidae	Ctenolepismatinae	Ctenolepisma	Ctenolepisma longicaudatum	Ctenolepisma longicaudata	Vanuatu	Erromango island	-	Womersley, 1937b
Lepismatidae	Ctenolepismatinae	Ctenolepisma	Ctenolepisma longicaudatum	Ctenolepisma longicaudatum	Cape Verde	Ervatão (Boavista)	-	Unpublished data
Lepismatidae	Ctenolepismatinae	Ctenolepisma	Ctenolepisma longicaudatum	Ctenolepisma longicaudata	Finland	Esbo	Probably synanthropic	Silfverberg, 2007
Lepismatidae	Ctenolepismatinae	Ctenolepisma	Ctenolepisma longicaudatum	Ctenolepisma longicaudata	Seychelles	Félicité	-	Carpenter, 1916
Lepismatidae	Ctenolepismatinae	Ctenolepisma	Ctenolepisma longicaudatum	Ctenolepisma longicaudatum	Spain	Fernando Verla street	Houses	Unpublished data
Lepismatidae	Ctenolepismatinae	Ctenolepisma	Ctenolepisma longicaudatum	Ctenolepisma longicaudata	Austria	Fine Art Museum of Viena	Museum and historic paintings	Querner & Sterflinger, 2021
Lepismatidae	Ctenolepismatinae	Ctenolepisma	Ctenolepisma longicaudatum	Ctenolepisma longicaudata	Norway	Finnmark	Buildings and commonly plagues	Aak et al. 2021
Lepismatidae	Ctenolepismatinae	Ctenolepisma	Ctenolepisma longicaudatum	Ctenolepisma longicaudata	Cape Verde	Fogo	-	Mendes, 1986a
Lepismatidae	Ctenolepismatinae	Ctenolepisma	Ctenolepisma longicaudatum	Ctenolepisma longicaudata	Australia	Fremantle	-	Silvestri, 1908b
Lepismatidae	Ctenolepismatinae	Ctenolepisma	Ctenolepisma longicaudatum	Ctenolepisma longicaudata	United States	Gainesville	Buildings	Wygodzinsky, 1972
Lepismatidae	Ctenolepismatinae	Ctenolepisma	Ctenolepisma longicaudatum	Ctenolepisma longicaudata	India	Gangtok	House wall	Hazra et al. 2003
Lepismatidae	Ctenolepismatinae	Ctenolepisma	Ctenolepisma longicaudatum	Ctenolepisma longicaudata	Belgium	Gembloux	Synanthropic	Lock, 2007
Lepismatidae	Ctenolepismatinae	Ctenolepisma	Ctenolepisma longicaudatum	Ctenolepisma longicaudata	Italy	Genova	-	Irish, 1995
Lepismatidae	Ctenolepismatinae	Ctenolepisma	Ctenolepisma longicaudatum	Ctenolepisma longicaudata	Spain	Gibraleón	Houses	Molero-Baltanás et al. 1992
Lepismatidae	Ctenolepismatinae	Ctenolepisma	Ctenolepisma longicaudatum	Ctenolepisma longicaudata	South Africa	Glen Reenen	Synanthropic	Irish, 1994
Lepismatidae	Ctenolepismatinae	Ctenolepisma	Ctenolepisma longicaudatum	Ctenolepisma longicaudata	Namibia	Gobabis	Houses	Theron, 1963
Lepismatidae	Ctenolepismatinae	Ctenolepisma	Ctenolepisma longicaudatum	Ctenolepisma longicaudata	Faroe Islands	Gøtugjógv	Synanthropic	Thomsen et al. 2019
Lepismatidae	Ctenolepismatinae	Ctenolepisma	Ctenolepisma longicaudatum	Ctenolepisma longicaudata	South Africa	Grahamstown	Building	Heeg, 1967
Lepismatidae	Ctenolepismatinae	Ctenolepisma	Ctenolepisma longicaudatum	Ctenolepisma longicaudata	South Africa	Grahamstown	Domestic and synanthropic	Irish, 1987
Lepismatidae	Ctenolepismatinae	Ctenolepisma	Ctenolepisma longicaudatum	Ctenolepisma longicaudata	Austria	Graphic art collection in Vienna	Paper	Querner & Sterflinger, 2021
Lepismatidae	Ctenolepismatinae	Ctenolepisma	Ctenolepisma longicaudatum	Ctenolepisma longicaudata	Namibia	Grillenthal	Domestic and synanthropic	Irish, 1987
Lepismatidae	Ctenolepismatinae	Ctenolepisma	Ctenolepisma longicaudatum	Ctenolepisma longicaudata	Namibia	Grootfontein District	-	Silvestri, 1922
Lepismatidae	Ctenolepismatinae	Ctenolepisma	Ctenolepisma longicaudatum	Ctenolepisma longicaudata	Italy	Grosseto	House	Molero-Baltanás et al. 2000
Lepismatidae	Ctenolepismatinae	Ctenolepisma	Ctenolepisma longicaudatum	Ctenolepisma longicaudata	Namibia	Groß-Namaland	-	Silvestri, 1908c
Lepismatidae	Ctenolepismatinae	Ctenolepisma	Ctenolepisma longicaudatum	Ctenolepisma longicaudata	Austria	Hafen (Vienna)	Art collection	Querner & Sterflinger, 2021
Lepismatidae	Ctenolepismatinae	Ctenolepisma	Ctenolepisma longicaudatum	Ctenolepisma longicaudata	Israel	Haifa	Houses	Silvestri, 1923
Lepismatidae	Ctenolepismatinae	Ctenolepisma	Ctenolepisma longicaudatum	Ctenolepisma longicaudata	Norway	Hamar	Archives	Arne Rukke et al. 2023
Lepismatidae	Ctenolepismatinae	Ctenolepisma	Ctenolepisma longicaudatum	Ctenolepisma longicaudata	Germany	Hamburg	Imported wood from Libany	Paclt, 1966
Lepismatidae	Ctenolepismatinae	Ctenolepisma	Ctenolepisma longicaudatum	Ctenolepisma longicaudata	Germany	Hamburg	House	Sellenschlo, 2007
Lepismatidae	Ctenolepismatinae	Ctenolepisma	Ctenolepisma longicaudatum	Ctenolepisma longicaudata	Germany	Hamburg	House	Sellenschlo, 2009
Lepismatidae	Ctenolepismatinae	Ctenolepisma	Ctenolepisma longicaudatum	Ctenolepisma longicaudata	Faroe Islands	Haraldssund	Synanthropic	Thomsen et al. 2019
Lepismatidae	Ctenolepismatinae	Ctenolepisma	Ctenolepisma longicaudatum	Ctenolepisma longicaudata	Namibia	Hardap Rest Camp,	Domestic and synanthropic	Irish, 1987
Lepismatidae	Ctenolepismatinae	Ctenolepisma	Ctenolepisma longicaudatum	Ctenolepisma longicaudata	United Kingdom	Hartley	Domestic	Kulma et al. 2021
Lepismatidae	Ctenolepismatinae	Ctenolepisma	Ctenolepisma longicaudatum	Lepisma saccharina	United States	Hawaii	Domestic	Morita, 1926
Lepismatidae	Ctenolepismatinae	Ctenolepisma	Ctenolepisma longicaudatum	Ctenolepisma longicaudata	South Africa	Hazyview	Domestic and synanthropic	Irish, 1987
Lepismatidae	Ctenolepismatinae	Ctenolepisma	Ctenolepisma longicaudatum	Ctenolepisma longicaudata	Norway	Hedmark	Buildings and commonly plagues	Aak et al. 2021
Lepismatidae	Ctenolepismatinae	Ctenolepisma	Ctenolepisma longicaudatum	Ctenolepisma longicaudata	Spain	Heliópolis (Sevilla)	House	Molero-Baltanás et al. 1992
Lepismatidae	Ctenolepismatinae	Ctenolepisma	Ctenolepisma longicaudatum	Ctenolepisma longicaudata	Finland	Helsingfors	Probably synanthropic	Silfverberg, 2007
Lepismatidae	Ctenolepismatinae	Ctenolepisma	Ctenolepisma longicaudatum	Ctenolepisma longicaudata	Austria	Himberg (Lower)	Museum storage	Querner & Sterflinger, 2021
Lepismatidae	Ctenolepismatinae	Ctenolepisma	Ctenolepisma longicaudatum	Ctenolepisma longicaudata	Netherlands	Hoorn	Houses	Nierop & Hakbijl, 2002
Lepismatidae	Ctenolepismatinae	Ctenolepisma	Ctenolepisma longicaudatum	Ctenolepisma longicaudata	Norway	Hordaland	Buildings and commonly plagues	Aak et al. 2021
Lepismatidae	Ctenolepismatinae	Ctenolepisma	Ctenolepisma longicaudatum	Ctenolepisma longicaudata	United Kingdom (overseas)	Horse point Plain (Saint Helena island)	Synanthropic	Wygodzinsky, 1970
Lepismatidae	Ctenolepismatinae	Ctenolepisma	Ctenolepisma longicaudatum	Ctenolepisma longicaudata	United Kingdom (overseas)	Horse point Plain (Saint Helena island)	Synanthropic	Wygodzinsky, 1970
Lepismatidae	Ctenolepismatinae	Ctenolepisma	Ctenolepisma longicaudatum	Ctenolepisma longicaudata	United Kingdom (overseas)	Horse point Plain (Saint Helena island)	Synanthropic	Wygodzinsky, 1970
Lepismatidae	Ctenolepismatinae	Ctenolepisma	Ctenolepisma longicaudatum	Ctenolepisma longicaudata	United States	Houma	-	Sweetman & Kulash, 1944
Lepismatidae	Ctenolepismatinae	Ctenolepisma	Ctenolepisma longicaudatum	Ctenolepisma longicaudata	Faroe Islands	Hóyvík	Synanthropic	Thomsen et al. 2019
Lepismatidae	Ctenolepismatinae	Ctenolepisma	Ctenolepisma longicaudatum	Ctenolepisma longicaudata	Cape Verde	Igreja (Fogo)	-	Silvestri, 1908a
Lepismatidae	Ctenolepismatinae	Ctenolepisma	Ctenolepisma longicaudatum	Ctenolepisma longicaudata	Portugal (Azores)	Ilha das Flores	Synanthropic	Mendes et al. 2000
Lepismatidae	Ctenolepismatinae	Ctenolepisma	Ctenolepisma longicaudatum	Ctenolepisma longicaudata	Portugal (Azores)	Ilha de Santa Maria	Synanthropic	Mendes et al. 2000
Lepismatidae	Ctenolepismatinae	Ctenolepisma	Ctenolepisma longicaudatum	Ctenolepisma longicaudata	South Africa	Indwe	Houses	Theron, 1963
Lepismatidae	Ctenolepismatinae	Ctenolepisma	Ctenolepisma longicaudatum	Ctenolepisma longicaudata	United Kingdom	Ipswich	Apartments	Kulma et al. 2021
Lepismatidae	Ctenolepismatinae	Ctenolepisma	Ctenolepisma longicaudatum	Ctenolepisma longicaudata	Italy	Isola del Giglio	-	Irish, 1995
Lepismatidae	Ctenolepismatinae	Ctenolepisma	Ctenolepisma longicaudatum	Ctenolepisma longicaudata	Brazil	Itaguaí (Río to Sâo Paulo)	Houses	Wygodzinsky, 1948
Lepismatidae	Ctenolepismatinae	Ctenolepisma	Ctenolepisma longicaudatum	Ctenolepisma longicaudata	Brazil	Itatiaia	Houses	Wygodzinsky, 1948
Lepismatidae	Ctenolepismatinae	Ctenolepisma	Ctenolepisma longicaudatum	Ctenolepisma longicaudata	South Africa	Kamaggas	-	Silvestri, 1908c
Lepismatidae	Ctenolepismatinae	Ctenolepisma	Ctenolepisma longicaudatum	Ctenolepisma longicaudata	Botswana	Kang-Khakhea	-	Silvestri, 1908c
Lepismatidae	Ctenolepismatinae	Ctenolepisma	Ctenolepisma longicaudatum	Ctenolepisma longicaudata	India	Kangpokpi	Bungalows	Wygodzinsky, 1954a
Lepismatidae	Ctenolepismatinae	Ctenolepisma	Ctenolepisma longicaudatum	Ctenolepisma pinicola	Japan	Kannonzaki	Leaf litter and bark of pine trees	Uchida, 1964
Lepismatidae	Ctenolepismatinae	Ctenolepisma	Ctenolepisma longicaudatum	Ctenolepisma longicaudata	Burundi	Kanyinya	House	Mendes, 1982b
Lepismatidae	Ctenolepismatinae	Ctenolepisma	Ctenolepisma longicaudatum	Ctenolepisma longicaudata	Namibia	Keetmanshoop	-	Paclt, 1979
Lepismatidae	Ctenolepismatinae	Ctenolepisma	Ctenolepisma longicaudatum	Ctenolepisma longicaudata coreana	North Korea	Keijō	Houses	Uchida, 1943b
Lepismatidae	Ctenolepismatinae	Ctenolepisma	Ctenolepisma longicaudatum	Ctenolepisma longicaudata	DR of the Congo	Kenge route (Bombo forest)	Cubitermes nest	Mendes, 1982b
Lepismatidae	Ctenolepismatinae	Ctenolepisma	Ctenolepisma longicaudatum	Ctenolepisma longicaudatum	Ukraine	Kiev	House	Unpublished data
Lepismatidae	Ctenolepismatinae	Ctenolepisma	Ctenolepisma longicaudatum	Ctenolepisma longicaudata	South Africa	King William’s Town	Houses	Theron, 1963
Lepismatidae	Ctenolepismatinae	Ctenolepisma	Ctenolepisma longicaudatum	Ctenolepisma longicaudata	Faroe Islands	Klaksvík	Synanthropic	Thomsen et al. 2019
Lepismatidae	Ctenolepismatinae	Ctenolepisma	Ctenolepisma longicaudatum	Ctenolepisma longicaudata	Norway	Kongsberg	Archives	Arne Rukke et al. 2023
Lepismatidae	Ctenolepismatinae	Ctenolepisma	Ctenolepisma longicaudatum	Ctenolepisma longicaudata	Czechia	Koprivnice	Factory	Kulma et al. 2021
Lepismatidae	Ctenolepismatinae	Ctenolepisma	Ctenolepisma longicaudatum	Ctenolepisma longicaudata	Namibia	Kubub	-	Silvestri, 1908c
Lepismatidae	Ctenolepismatinae	Ctenolepisma	Ctenolepisma longicaudatum	Ctenolepisma longicaudata	Lybia	Kufra	-	Silvestri, 1932
Lepismatidae	Ctenolepismatinae	Ctenolepisma	Ctenolepisma longicaudatum	Ctenolepisma longicaudata	India	Lachen	Bungalows	Wygodzinsky, 1954a
Lepismatidae	Ctenolepismatinae	Ctenolepisma	Ctenolepisma longicaudatum	Ctenolepisma longicaudata	Argentina	Laguna Iberá (Corrientes)	Houses	Wygodzinsky, 1948
Lepismatidae	Ctenolepismatinae	Ctenolepisma	Ctenolepisma longicaudatum	Ctenolepisma longicaudata	United Kingdom	Leeds	Domestic	Kulma et al. 2021
Lepismatidae	Ctenolepismatinae	Ctenolepisma	Ctenolepisma longicaudatum	Ctenolepisma longicaudata	United Kingdom	Leeds	Flats	Kulma et al. 2021
Lepismatidae	Ctenolepismatinae	Ctenolepisma	Ctenolepisma longicaudatum	Ctenolepisma longicaudata	Netherlands	Leiden	Houses	Nierop & Hakbijl, 2002
Lepismatidae	Ctenolepismatinae	Ctenolepisma	Ctenolepisma longicaudatum	Ctenolepisma longicaudata	Faroe Islands	Leirvík	Synanthropic	Thomsen et al. 2019
Lepismatidae	Ctenolepismatinae	Ctenolepisma	Ctenolepisma longicaudatum	Ctenolepisma longicaudata	Norway	Lillehammer	House	Johnsen, 2019
Lepismatidae	Ctenolepismatinae	Ctenolepisma	Ctenolepisma longicaudatum	Ctenolepisma longicaudata	Italy	Linosa island	-	Wygodzinsky, 1957b
Lepismatidae	Ctenolepismatinae	Ctenolepisma	Ctenolepisma longicaudatum	Ctenolepisma longicaudata	Portugal	Lisbon	House	Mendes, 1978
Lepismatidae	Ctenolepismatinae	Ctenolepisma	Ctenolepisma longicaudatum	Ctenolepisma longicaudata	Portugal	Lisbon	House	Mendes, 1978
Lepismatidae	Ctenolepismatinae	Ctenolepisma	Ctenolepisma longicaudatum	Ctenolepisma longicaudata	Portugal	Lisbon	House	Mendes, 1978
Lepismatidae	Ctenolepismatinae	Ctenolepisma	Ctenolepisma longicaudatum	Ctenolepisma longicaudata	Portugal	Lisbon	House	Mendes, 1978
Lepismatidae	Ctenolepismatinae	Ctenolepisma	Ctenolepisma longicaudatum	Ctenolepisma longicaudata	Portugal	Lisbon	House	Mendes, 1978
Lepismatidae	Ctenolepismatinae	Ctenolepisma	Ctenolepisma longicaudatum	Ctenolepisma longicaudata	Portugal	Lisbon	House	Mendes, 1978
Lepismatidae	Ctenolepismatinae	Ctenolepisma	Ctenolepisma longicaudatum	Ctenolepisma longicaudata	Portugal	Lisbon	House	Mendes, 1978
Lepismatidae	Ctenolepismatinae	Ctenolepisma	Ctenolepisma longicaudatum	Ctenolepisma longicaudata	Portugal	Lisbon	House	Mendes, 1978
Lepismatidae	Ctenolepismatinae	Ctenolepisma	Ctenolepisma longicaudatum	Ctenolepisma longicaudata	Portugal	Lisbon	House	Mendes, 1978
Lepismatidae	Ctenolepismatinae	Ctenolepisma	Ctenolepisma longicaudatum	Ctenolepisma longicaudata	Portugal	Lisbon	House	Mendes, 1978
Lepismatidae	Ctenolepismatinae	Ctenolepisma	Ctenolepisma longicaudatum	Ctenolepisma longicaudata	Portugal	Lisbon	House	Mendes, 1978
Lepismatidae	Ctenolepismatinae	Ctenolepisma	Ctenolepisma longicaudatum	Ctenolepisma longicaudata	Portugal	Lisbon	House	Mendes, 1980a
Lepismatidae	Ctenolepismatinae	Ctenolepisma	Ctenolepisma longicaudatum	Ctenolepisma longicaudata	Portugal	Lisbon	House bedroom	Mendes, 2002b
Lepismatidae	Ctenolepismatinae	Ctenolepisma	Ctenolepisma longicaudatum	Ctenolepisma longicaudata	Portugal	Lisbon	House bedroom	Mendes, 2002b
Lepismatidae	Ctenolepismatinae	Ctenolepisma	Ctenolepisma longicaudatum	Ctenolepisma longicaudata	Portugal	Lisbon	House bedroom	Mendes, 2002b
Lepismatidae	Ctenolepismatinae	Ctenolepisma	Ctenolepisma longicaudatum	Ctenolepisma longicaudata	Portugal	Lisbon	House bedroom	Mendes, 2002b
Lepismatidae	Ctenolepismatinae	Ctenolepisma	Ctenolepisma longicaudatum	Ctenolepisma longicaudata	Portugal	Lisbon	Houses	Wygodzinsky, 1945
Lepismatidae	Ctenolepismatinae	Ctenolepisma	Ctenolepisma longicaudatum	Ctenolepisma longicaudata	Australia	Lord Howe island	Peridomestic	Smith, 1998
Lepismatidae	Ctenolepismatinae	Ctenolepisma	Ctenolepisma longicaudatum	Ctenolepisma longicaudata	Argentina	Loreto (Misiones)	Houses	Wygodzinsky, 1948
Lepismatidae	Ctenolepismatinae	Ctenolepisma	Ctenolepisma longicaudatum	Ctenolepisma longicaudata	Angola	Luanda	House	Mendes, 1982b
Lepismatidae	Ctenolepismatinae	Ctenolepisma	Ctenolepisma longicaudatum	Ctenolepisma longicaudata	Spain	Madrid (Postal code 28804)	House	Molero-Baltanás et al. 1996
Lepismatidae	Ctenolepismatinae	Ctenolepisma	Ctenolepisma longicaudatum	Ctenolepisma longicaudata	Spain	Madrid (Postal code 28804)	House	Molero-Baltanás et al. 1996
Lepismatidae	Ctenolepismatinae	Ctenolepisma	Ctenolepisma longicaudatum	Ctenolepisma longicaudata	South Africa	Makapansgat	Domestic and synanthropic	Irish, 1987
Lepismatidae	Ctenolepismatinae	Ctenolepisma	Ctenolepisma longicaudatum	Ctenolepisma longicaudata	Spain	Málaga	House	Molero-Baltanás et al. 1992
Lepismatidae	Ctenolepismatinae	Ctenolepisma	Ctenolepisma longicaudatum	Ctenolepisma longicaudata	South Africa	Malmesbury	Houses	Theron, 1963
Lepismatidae	Ctenolepismatinae	Ctenolepisma	Ctenolepisma longicaudatum	Ctenolepisma longicaudata	Mozambique	Maputo	Between papers in a house	Mendes, 1993b
Lepismatidae	Ctenolepismatinae	Ctenolepisma	Ctenolepisma longicaudatum	Ctenolepisma longicaudata	Namibia	Mariental	Houses	Theron, 1963
Lepismatidae	Ctenolepismatinae	Ctenolepisma	Ctenolepisma longicaudatum	Ctenolepisma longicaudata	Austria	MdM Mönchbergs	Museum	Arne Rukke et al. 2023
Lepismatidae	Ctenolepismatinae	Ctenolepisma	Ctenolepisma longicaudatum	Ctenolepisma longicaudata	Iran	Mensil	-	Silvestri, 1923
Lepismatidae	Ctenolepismatinae	Ctenolepisma	Ctenolepisma longicaudatum	Ctenolepisma longicaudata	Mexico	Mexico city	Houses	Wygodzinsky, 1948
Lepismatidae	Ctenolepismatinae	Ctenolepisma	Ctenolepisma longicaudatum	Ctenolepisma longicaudata	Namibia	Mile 72	Domestic and synanthropic	Irish, 1987
Lepismatidae	Ctenolepismatinae	Ctenolepisma	Ctenolepisma longicaudatum	Ctenolepisma longicaudata	Argentina	Misiones	-	Wygodzinsky, 1952c
Lepismatidae	Ctenolepismatinae	Ctenolepisma	Ctenolepisma longicaudatum	Ctenolepisma longicaudata	Austria	Modern Art Museum in Vienna	Art collection	Querner & Sterflinger, 2021
Lepismatidae	Ctenolepismatinae	Ctenolepisma	Ctenolepisma longicaudatum	Ctenolepisma longicaudata	Comoros	Moheli	Probably synanthropic	Escherich, 1910
Lepismatidae	Ctenolepismatinae	Ctenolepisma	Ctenolepisma longicaudatum	Ctenolepisma longicaudata	India	Molta	-	Paclt, 1979
Lepismatidae	Ctenolepismatinae	Ctenolepisma	Ctenolepisma longicaudatum	Ctenolepisma longicaudata	Norway	Møre og Romsdal	Buildings and commonly plagues	Aak et al. 2021
Lepismatidae	Ctenolepismatinae	Ctenolepisma	Ctenolepisma longicaudatum	Ctenolepisma longicaudata	South Africa	Mosselbaai	Inside buildings	Wygodzinsky, 1955b
Lepismatidae	Ctenolepismatinae	Ctenolepisma	Ctenolepisma longicaudatum	Ctenolepisma longicaudata	South Africa	Mount Fletcher	Inside buildings	Wygodzinsky, 1955b
Lepismatidae	Ctenolepismatinae	Ctenolepisma	Ctenolepisma longicaudatum	Ctenolepisma longicaudata	Namibia	Möwebaai	Domestic and synanthropic	Irish, 1987
Lepismatidae	Ctenolepismatinae	Ctenolepisma	Ctenolepisma longicaudatum	Ctenolepisma longicaudata	Norway	MUNCH	Museum	Arne Rukke et al. 2023
Lepismatidae	Ctenolepismatinae	Ctenolepisma	Ctenolepisma longicaudatum	Ctenolepisma longicaudata	Austria	Museum of Vienna	Technical objects	Querner & Sterflinger, 2021
Lepismatidae	Ctenolepismatinae	Ctenolepisma	Ctenolepisma longicaudatum	Ctenolepisma longicaudata	South Africa	Natal University	Building	Heeg, 1967
Lepismatidae	Ctenolepismatinae	Ctenolepisma	Ctenolepisma longicaudatum	Ctenolepisma longicaudata	India	Nayabazar	-	Hazra et al. 2003
Lepismatidae	Ctenolepismatinae	Ctenolepisma	Ctenolepisma longicaudatum	Ctenolepisma longicaudata	Namibia	Neitsas	-	Silvestri, 1922
Lepismatidae	Ctenolepismatinae	Ctenolepisma	Ctenolepisma longicaudatum	Ctenolepisma longicaudata	Australia	New Town, Pirie St (Hobart)	House	Smith, 2016
Lepismatidae	Ctenolepismatinae	Ctenolepisma	Ctenolepisma longicaudatum	Ctenolepisma longicaudata	Norway	Nordland	Buildings and commonly plagues	Aak et al. 2021
Lepismatidae	Ctenolepismatinae	Ctenolepisma	Ctenolepisma longicaudatum	Ctenolepisma longicaudata	Australia	Norfolk island	Peridomestic	Smith, 1998
Lepismatidae	Ctenolepismatinae	Ctenolepisma	Ctenolepisma longicaudatum	Ctenolepisma longicaudata	Denmark	Nørrebro	House	Thomas, 2017
Lepismatidae	Ctenolepismatinae	Ctenolepisma	Ctenolepisma longicaudatum	Ctenolepisma longicaudata	United Kingdom	North London	Domestic	Kulma et al. 2021
Lepismatidae	Ctenolepismatinae	Ctenolepisma	Ctenolepisma longicaudatum	Ctenolepisma longicaudata	United Kingdom	North West London	Domestic	Kulma et al. 2021
Lepismatidae	Ctenolepismatinae	Ctenolepisma	Ctenolepisma longicaudatum	Ctenolepisma longicaudata	France	Noumea	-	Silvestri, 1915
Lepismatidae	Ctenolepismatinae	Ctenolepisma	Ctenolepisma longicaudatum	Ctenolepisma longicaudata	Brazil	Nova Teutônia (Santa Catarina)	Houses	Wygodzinsky, 1948
Lepismatidae	Ctenolepismatinae	Ctenolepisma	Ctenolepisma longicaudatum	Ctenolepisma longicaudata	Malawi	Nyasaland	Imported wood from Libany	Paclt, 1966
Lepismatidae	Ctenolepismatinae	Ctenolepisma	Ctenolepisma longicaudatum	Ctenolepisma longicaudata	DR of the Congo	Nzombe Amont	House	Mendes, 1982b
Lepismatidae	Ctenolepismatinae	Ctenolepisma	Ctenolepisma longicaudatum	Ctenolepisma urbana	United States	Oahu (Hawaii)	Domestic	Zimmerman, 1948
Lepismatidae	Ctenolepismatinae	Ctenolepisma	Ctenolepisma longicaudatum	Ctenolepisma longicaudata	Portugal	Oeiras	Between papers in a house	Mendes, 1980a
Lepismatidae	Ctenolepismatinae	Ctenolepisma	Ctenolepisma longicaudatum	Ctenolepisma longicaudata	Portugal	Oeiras	House bedroom	Mendes, 2002b
Lepismatidae	Ctenolepismatinae	Ctenolepisma	Ctenolepisma longicaudatum	Ctenolepisma longicaudata	Namibia	Okahandja	Domestic and synanthropic	Irish, 1987
Lepismatidae	Ctenolepismatinae	Ctenolepisma	Ctenolepisma longicaudatum	Ctenolepisma longicaudata	Namibia	Okahandja	-	Silvestri, 1922
Lepismatidae	Ctenolepismatinae	Ctenolepisma	Ctenolepisma longicaudatum	Ctenolepisma longicaudata	Norway	Oppland	Buildings and commonly plagues	Aak et al. 2021
Lepismatidae	Ctenolepismatinae	Ctenolepisma	Ctenolepisma longicaudatum	Ctenolepisma longicaudata	Namibia	Orungauu close to Okahandja	Imported wood from Libany	Paclt, 1966
Lepismatidae	Ctenolepismatinae	Ctenolepisma	Ctenolepisma longicaudatum	Ctenolepisma longicaudata	Norway	Oslo	Buildings and commonly plagues	Aak et al. 2021
Lepismatidae	Ctenolepismatinae	Ctenolepisma	Ctenolepisma longicaudatum	Ctenolepisma longicaudata	Norway	Oslo	Archives	Arne Rukke et al. 2023
Lepismatidae	Ctenolepismatinae	Ctenolepisma	Ctenolepisma longicaudatum	Ctenolepisma longicaudata	Norway	Oslo city	Houses	Aak et al. 2020
Lepismatidae	Ctenolepismatinae	Ctenolepisma	Ctenolepisma longicaudatum	Ctenolepisma longicaudata	Norway	Oslo county	Houses	Aak et al. 2022
Lepismatidae	Ctenolepismatinae	Ctenolepisma	Ctenolepisma longicaudatum	Ctenolepisma longicaudata	Norway	Østfold	Buildings and commonly plagues	Aak et al. 2021
Lepismatidae	Ctenolepismatinae	Ctenolepisma	Ctenolepisma longicaudatum	Ctenolepisma longicaudata	France	Oubatche	-	Silvestri, 1915
Lepismatidae	Ctenolepismatinae	Ctenolepisma	Ctenolepisma longicaudatum	Ctenolepisma longicaudata	Belgium	Ouderghem	Synanthropic	Lock, 2007
Lepismatidae	Ctenolepismatinae	Ctenolepisma	Ctenolepisma longicaudatum	Ctenolepisma longicaudata	France	Ouvéa	-	Silvestri, 1915
Lepismatidae	Ctenolepismatinae	Ctenolepisma	Ctenolepisma longicaudatum	Ctenolepisma longicaudatum	Spain	Oviedo	House bathroom	Unpublished data
Lepismatidae	Ctenolepismatinae	Ctenolepisma	Ctenolepisma longicaudatum	Ctenolepisma longicaudatum	Spain	Oviedo	House bedroom	Unpublished data
Lepismatidae	Ctenolepismatinae	Ctenolepisma	Ctenolepisma longicaudatum	Ctenolepisma longicaudata	Faroe Islands	Oyndarfjørður	Synanthropic	Thomsen et al. 2019
Lepismatidae	Ctenolepismatinae	Ctenolepisma	Ctenolepisma longicaudatum	Ctenolepisma longicaudata	Peru	Pachacamac	Station	Silvestri, 1940
Lepismatidae	Ctenolepismatinae	Ctenolepisma	Ctenolepisma longicaudatum	Ctenolepisma longicaudata	South Africa	Parktown North	Domestic and synanthropic	Irish, 1987
Lepismatidae	Ctenolepismatinae	Ctenolepisma	Ctenolepisma longicaudatum	Ctenolepisma longicaudata	Mexico	Payo Obispo (Quintana Roo)	Houses	Wygodzinsky, 1948
Lepismatidae	Ctenolepismatinae	Ctenolepisma	Ctenolepisma longicaudatum	Ctenolepisma longicaudatum	Spain	Pedro Msaveu	Houses	Unpublished data
Lepismatidae	Ctenolepismatinae	Ctenolepisma	Ctenolepisma longicaudatum	Ctenolepisma longicaudatum	Spain	Pedro Msaveu	Houses	Unpublished data
Lepismatidae	Ctenolepismatinae	Ctenolepisma	Ctenolepisma longicaudatum	Ctenolepisma longicaudata	Brazil	Pelotas	-	Mendes, 1981b
Lepismatidae	Ctenolepismatinae	Ctenolepisma	Ctenolepisma longicaudatum	Ctenolepisma longicaudata	Sri Lanka	Peradeniya	Between papers, domestic	Modder, 1972
Lepismatidae	Ctenolepismatinae	Ctenolepisma	Ctenolepisma longicaudatum	Ctenolepisma longicaudata	Sri Lanka	Peradeniya	-	Silvestri, 1913
Lepismatidae	Ctenolepismatinae	Ctenolepisma	Ctenolepisma longicaudatum	Ctenolepisma longicaudata	United Kingdom	Peterborough	Domestic	Kulma et al. 2021
Lepismatidae	Ctenolepismatinae	Ctenolepisma	Ctenolepisma longicaudatum	Ctenolepisma longicaudata	South Africa	Pietermaritzburg	Building	Heeg, 1967
Lepismatidae	Ctenolepismatinae	Ctenolepisma	Ctenolepisma longicaudatum	Ctenolepisma longicaudata	South Africa	Pietermaritzburg, Natal National Park	Inside buildings	Wygodzinsky, 1955b
Lepismatidae	Ctenolepismatinae	Ctenolepisma	Ctenolepisma longicaudatum	Ctenolepisma longicaudata	Czechia	Plzen	Warehouse	Kulma et al. 2021
Lepismatidae	Ctenolepismatinae	Ctenolepisma	Ctenolepisma longicaudatum	Ctenolepisma longicaudatum	Spain	Pola de Siero	House bedroom	Unpublished data
Lepismatidae	Ctenolepismatinae	Ctenolepisma	Ctenolepisma longicaudatum	Ctenolepisma longicaudata	Portugal	Porto	House bedroom	Mendes, 2002b
Lepismatidae	Ctenolepismatinae	Ctenolepisma	Ctenolepisma longicaudatum	Ctenolepisma longicaudata	Portugal	Porto	House bedroom	Mendes, 2002b
Lepismatidae	Ctenolepismatinae	Ctenolepisma	Ctenolepisma longicaudatum	Ctenolepisma longicaudata	Portugal	Porto	House bedroom	Mendes, 2002b
Lepismatidae	Ctenolepismatinae	Ctenolepisma	Ctenolepisma longicaudatum	Ctenolepisma longicaudata	Czechia	Praha	Gallery	Kulma et al. 2021
Lepismatidae	Ctenolepismatinae	Ctenolepisma	Ctenolepisma longicaudatum	Ctenolepisma longicaudata	Czechia	Praha	Shopping mall	Kulma et al. 2021
Lepismatidae	Ctenolepismatinae	Ctenolepisma	Ctenolepisma longicaudatum	Ctenolepisma longicaudata	Czechia	Praha	Warehouse	Kulma et al. 2021
Lepismatidae	Ctenolepismatinae	Ctenolepisma	Ctenolepisma longicaudatum	Ctenolepisma longicaudata	Czechia	Praha	Warehouse	Kulma et al. 2021
Lepismatidae	Ctenolepismatinae	Ctenolepisma	Ctenolepisma longicaudatum	Ctenolepisma longicaudata	Czechia	Praha	Warehouse	Kulma et al. 2021
Lepismatidae	Ctenolepismatinae	Ctenolepisma	Ctenolepisma longicaudatum	Ctenolepisma longicaudata	Cape Verde	Praia da Achada	-	Mendes, 1983a
Lepismatidae	Ctenolepismatinae	Ctenolepisma	Ctenolepisma longicaudatum	Ctenolepisma longicaudata	South Africa	Pretoria	Domestic and synanthropic	Irish, 1987
Lepismatidae	Ctenolepismatinae	Ctenolepisma	Ctenolepisma longicaudatum	Ctenolepisma longicaudata	South Africa	Pretoria	House	Mendes, 1982b
Lepismatidae	Ctenolepismatinae	Ctenolepisma	Ctenolepisma longicaudatum	Ctenolepisma longicaudata	Portugal (Azores)	Punta Delgada (São Miguel island)	House	Mendes, 1980d
Lepismatidae	Ctenolepismatinae	Ctenolepisma	Ctenolepisma longicaudatum	Ctenolepisma longicaudata	Netherlands	Purmerend	Houses	Nierop & Hakbijl, 2002
Lepismatidae	Ctenolepismatinae	Ctenolepisma	Ctenolepisma longicaudatum	Ctenolepisma longicaudata	United States	Putnam Country: close Red Water Lake	Probably synanthropic	Wygodzinsky, 1972
Lepismatidae	Ctenolepismatinae	Ctenolepisma	Ctenolepisma longicaudatum	Ctenolepisma longicaudata	Portugal	Quatrim do Norte / Olhão	House bedroom	Mendes, 2002b
Lepismatidae	Ctenolepismatinae	Ctenolepisma	Ctenolepisma longicaudatum	Ctenolepisma longicaudatum	Australia	Queensland (Chillagoe Caving Club)	Building	Unpublished data
Lepismatidae	Ctenolepismatinae	Ctenolepisma	Ctenolepisma longicaudatum	Ctenolepisma longicaudata	Portugal	Queluz	House	Mendes, 1978
Lepismatidae	Ctenolepismatinae	Ctenolepisma	Ctenolepisma longicaudatum	Ctenolepisma longicaudata	Portugal	Queluz	House	Mendes, 1980a
Lepismatidae	Ctenolepismatinae	Ctenolepisma	Ctenolepisma longicaudatum	Ctenolepisma longicaudata	Portugal	Queluz	House bedroom	Mendes, 2002b
Lepismatidae	Ctenolepismatinae	Ctenolepisma	Ctenolepisma longicaudatum	Ctenolepisma longicaudata	Portugal	Queluz	House bedroom	Mendes, 2002b
Lepismatidae	Ctenolepismatinae	Ctenolepisma	Ctenolepisma longicaudatum	Ctenolepisma longicaudata	Portugal	Queluz	House bedroom	Mendes, 2002b
Lepismatidae	Ctenolepismatinae	Ctenolepisma	Ctenolepisma longicaudatum	Ctenolepisma longicaudata	Morocco	Rabat	-	Mendes, 1993a
Lepismatidae	Ctenolepismatinae	Ctenolepisma	Ctenolepisma longicaudatum	Ctenolepisma longicaudata	Morocco	Rabat	-	Wygodzinsky, 1941c
Lepismatidae	Ctenolepismatinae	Ctenolepisma	Ctenolepisma longicaudatum	Ctenolepisma longicaudata	United States	Raleigh	-	Sweetman & Kulash, 1944
Lepismatidae	Ctenolepismatinae	Ctenolepisma	Ctenolepisma longicaudatum	Ctenolepisma longicaudata	Brazil	Recife (Pernambuco)	Houses	Wygodzinsky, 1948
Lepismatidae	Ctenolepismatinae	Ctenolepisma	Ctenolepisma longicaudatum	Ctenolepisma longicaudata	South Africa	Redelinghuys	Houses	Theron, 1963
Lepismatidae	Ctenolepismatinae	Ctenolepisma	Ctenolepisma longicaudatum	Ctenolepisma longicaudata	Israel	Rehovot	-	Paclt, 1961
Lepismatidae	Ctenolepismatinae	Ctenolepisma	Ctenolepisma longicaudatum	Ctenolepisma longicaudata	Turkmenistan	Reserva Repetek	Domestic	Kaplin, 1977
Lepismatidae	Ctenolepismatinae	Ctenolepisma	Ctenolepisma longicaudatum	Ctenolepisma longicaudata	Cape Verde	Ribeira das Patas (Santo Antão)	-	Mendes, 1993b
Lepismatidae	Ctenolepismatinae	Ctenolepisma	Ctenolepisma longicaudatum	Ctenolepisma longicaudata	Brazil	Río de Janeiro	Houses	Wygodzinsky, 1948
Lepismatidae	Ctenolepismatinae	Ctenolepisma	Ctenolepisma longicaudatum	Ctenolepisma longicaudata	Norway	Rogaland	Buildings and commonly plagues	Aak et al. 2021
Lepismatidae	Ctenolepismatinae	Ctenolepisma	Ctenolepisma longicaudatum	Ctenolepisma longicaudata	Sweden	Rönninge	House	Pape & Wahlstedt, 2002
Lepismatidae	Ctenolepismatinae	Ctenolepisma	Ctenolepisma longicaudatum	Ctenolepisma longicaudata	Namibia	Rooibaek	-	Silvestri, 1908c
Lepismatidae	Ctenolepismatinae	Ctenolepisma	Ctenolepisma longicaudatum	Ctenolepisma longicaudata	Netherlands	Rotterdam	Houses	Nierop & Hakbijl, 2002
Lepismatidae	Ctenolepismatinae	Ctenolepisma	Ctenolepisma longicaudatum	Ctenolepisma longicaudata	Australia	Rottnest	-	Silvestri, 1908b
Lepismatidae	Ctenolepismatinae	Ctenolepisma	Ctenolepisma longicaudatum	Ctenolepisma longicaudata	South Africa	Royal Natal National Park	Domestic and synanthropic	Irish, 1987
Lepismatidae	Ctenolepismatinae	Ctenolepisma	Ctenolepisma longicaudatum	Ctenolepisma longicaudata	Spain	Rubí	House	Molero-Baltanás et al. 1994
Lepismatidae	Ctenolepismatinae	Ctenolepisma	Ctenolepisma longicaudatum	Ctenolepisma longicaudatum	Spain	Rubí (Barcelona)	House	Unpublished data
Lepismatidae	Ctenolepismatinae	Ctenolepisma	Ctenolepisma longicaudatum	Ctenolepisma longicaudata	Faroe Islands	Runavík	Synanthropic	Thomsen et al. 2019
Lepismatidae	Ctenolepismatinae	Ctenolepisma	Ctenolepisma longicaudatum	Ctenolepisma longicaudata	United Kingdom (overseas)	Rupert's Valley (Saint Helena island)	-	Wygodzinsky, 1970
Lepismatidae	Ctenolepismatinae	Ctenolepisma	Ctenolepisma longicaudatum	Ctenolepisma longicaudata	Cape Verde	Sal	-	Wygodzinsky, 1955a
Lepismatidae	Ctenolepismatinae	Ctenolepisma	Ctenolepisma longicaudatum	Ctenolepisma longicaudata	Faroe Islands	Saltangará	Synanthropic	Thomsen et al. 2019
Lepismatidae	Ctenolepismatinae	Ctenolepisma	Ctenolepisma longicaudatum	Ctenolepisma longicaudata	Austria	Salzburg Museum	Museum	Arne Rukke et al. 2023
Lepismatidae	Ctenolepismatinae	Ctenolepisma	Ctenolepisma longicaudatum	Ctenolepisma longicaudata	Argentina	San Javier	-	Wygodzinsky, 1952c
Lepismatidae	Ctenolepismatinae	Ctenolepisma	Ctenolepisma longicaudatum	Ctenolepisma longicaudata	Spain	San José	House in ruins	Molero-Baltanás et al. 1992
Lepismatidae	Ctenolepismatinae	Ctenolepisma	Ctenolepisma longicaudatum	Ctenolepisma longicaudata	United Kingdom (overseas)	Sandy Bay Beach (Saint Helena island)	-	Wygodzinsky, 1970
Lepismatidae	Ctenolepismatinae	Ctenolepisma	Ctenolepisma longicaudatum	Ctenolepisma longicaudata coreana	China	Sanshi	Houses	Uchida, 1948
Lepismatidae	Ctenolepismatinae	Ctenolepisma	Ctenolepisma longicaudatum	Ctenolepisma longicaudata	Portugal	Santarém	House bedroom	Mendes, 2002b
Lepismatidae	Ctenolepismatinae	Ctenolepisma	Ctenolepisma longicaudatum	Ctenolepisma longicaudata	Portugal	Santarém	House bedroom	Mendes, 2002b
Lepismatidae	Ctenolepismatinae	Ctenolepisma	Ctenolepisma longicaudatum	Ctenolepisma longicaudata	Cuba	Santiago de las Vegas	-	Wygodzinsky, 1952c
Lepismatidae	Ctenolepismatinae	Ctenolepisma	Ctenolepisma longicaudatum	Ctenolepisma longicaudata	Cape Verde	Santiago island	-	Silvestri, 1908a
Lepismatidae	Ctenolepismatinae	Ctenolepisma	Ctenolepisma longicaudatum	Ctenolepisma longicaudata	Cape Verde	Santo Antão	-	Wygodzinsky, 1955a
Lepismatidae	Ctenolepismatinae	Ctenolepisma	Ctenolepisma longicaudatum	Ctenolepisma longicaudata	Brazil	Santos	Imported wood from Libany	Paclt, 1966
Lepismatidae	Ctenolepismatinae	Ctenolepisma	Ctenolepisma longicaudatum	Ctenolepisma longicaudata	Cape Verde	São Filipe (Fogo)	-	Silvestri, 1908a
Lepismatidae	Ctenolepismatinae	Ctenolepisma	Ctenolepisma longicaudatum	Ctenolepisma longicaudata	Portugal	São João do Estoril	House bedroom	Mendes, 2002b
Lepismatidae	Ctenolepismatinae	Ctenolepisma	Ctenolepisma longicaudatum	Ctenolepisma longicaudata	Cape Verde	São Jorge dos Órgãos (Santiago island)	-	Mendes, 1993b
Lepismatidae	Ctenolepismatinae	Ctenolepisma	Ctenolepisma longicaudatum	Ctenolepisma longicaudata	Portugal (Azores)	São Miguel Island	Synanthropic	Mendes et al. 2000
Lepismatidae	Ctenolepismatinae	Ctenolepisma	Ctenolepisma longicaudatum	Ctenolepisma longicaudata	Cape Verde	São Nicolau	-	Wygodzinsky, 1955a
Lepismatidae	Ctenolepismatinae	Ctenolepisma	Ctenolepisma longicaudatum	Ctenolepisma longicaudata	Cape Verde	São Nicolau island	-	Silvestri, 1908a
Lepismatidae	Ctenolepismatinae	Ctenolepisma	Ctenolepisma longicaudatum	Ctenolepisma longicaudata	Brazil	Sâo Paulo	Houses	Wygodzinsky, 1948
Lepismatidae	Ctenolepismatinae	Ctenolepisma	Ctenolepisma longicaudatum	Ctenolepisma longicaudata	South Africa	Satara	Synanthropic	Braak et al. 1995
Lepismatidae	Ctenolepismatinae	Ctenolepisma	Ctenolepisma longicaudatum	Ctenolepisma longicaudata	Netherlands	Schiedam	Houses	Nierop & Hakbijl, 2002
Lepismatidae	Ctenolepismatinae	Ctenolepisma	Ctenolepisma longicaudatum	Ctenolepisma longicaudata	Portugal (Madeira)	Selvagem Grande	House	Mendes, 1981c
Lepismatidae	Ctenolepismatinae	Ctenolepisma	Ctenolepisma longicaudatum	Ctenolepisma longicaudata	Botswana	Severelela	-	Silvestri, 1908c
Lepismatidae	Ctenolepismatinae	Ctenolepisma	Ctenolepisma longicaudatum	Ctenolepisma pinicola	Japan	Shiratori-machi	Leaf litter and bark of pine trees	Uchida, 1964
Lepismatidae	Ctenolepismatinae	Ctenolepisma	Ctenolepisma longicaudatum	Ctenolepisma longicaudata	India	Sikkim (Senchal forest)	-	Hazra et al. 2003
Lepismatidae	Ctenolepismatinae	Ctenolepisma	Ctenolepisma longicaudatum	Ctenolepisma longicaudata	India	Siliguri	-	Silvestri, 1913
Lepismatidae	Ctenolepismatinae	Ctenolepisma	Ctenolepisma longicaudatum	Ctenolepisma longicaudata	Canada	Simon Fraser University	Laboratory	Woodbury & Gries, 2007
Lepismatidae	Ctenolepismatinae	Ctenolepisma	Ctenolepisma longicaudatum	Ctenolepisma longicaudata	South Africa	Skukuza	Synanthropic	Braak et al. 1995
Lepismatidae	Ctenolepismatinae	Ctenolepisma	Ctenolepisma longicaudatum	Ctenolepisma longicaudata	Norway	Sogn og Fjordane	Buildings and commonly plagues	Aak et al. 2021
Lepismatidae	Ctenolepismatinae	Ctenolepisma	Ctenolepisma longicaudatum	Ctenolepisma longicaudata	Faroe Islands	Søldarfjørður	Synanthropic	Thomsen et al. 2019
Lepismatidae	Ctenolepismatinae	Ctenolepisma	Ctenolepisma longicaudatum	Ctenolepisma longicaudata	Faroe Islands	Sørvágur	Synanthropic	Thomsen et al. 2019
Lepismatidae	Ctenolepismatinae	Ctenolepisma	Ctenolepisma longicaudatum	Ctenolepisma longicaudata	United Kingdom	South East London	Museum	Kulma et al. 2021
Lepismatidae	Ctenolepismatinae	Ctenolepisma	Ctenolepisma longicaudatum	Ctenolepisma longicaudata	United Kingdom	South East London	-	Kulma et al. 2021
Lepismatidae	Ctenolepismatinae	Ctenolepisma	Ctenolepisma longicaudatum	Ctenolepisma longicaudata	United Kingdom	Southampton	Synanthropic	Kulma et al. 2021
Lepismatidae	Ctenolepismatinae	Ctenolepisma	Ctenolepisma longicaudatum	Ctenolepisma longicaudata	Czechia	Staré Bohnice district,	Plague in warehouse	Kulma et al. 2018
Lepismatidae	Ctenolepismatinae	Ctenolepisma	Ctenolepisma longicaudatum	Ctenolepisma longicaudata	Austria	State Collections of Lower Austri	Museum	Arne Rukke et al. 2023
Lepismatidae	Ctenolepismatinae	Ctenolepisma	Ctenolepisma longicaudatum	Ctenolepisma longicaudata	Norway	Stavanger	Archives	Arne Rukke et al. 2023
Lepismatidae	Ctenolepismatinae	Ctenolepisma	Ctenolepisma longicaudatum	Ctenolepisma longicaudata	South Africa	Steinkopf	-	Silvestri, 1908c
Lepismatidae	Ctenolepismatinae	Ctenolepisma	Ctenolepisma longicaudatum	Ctenolepisma longicaudata	South Africa	Stellenbosch	Houses	Theron, 1963
Lepismatidae	Ctenolepismatinae	Ctenolepisma	Ctenolepisma longicaudatum	Ctenolepisma longicaudata	Sweden	Stora Essingen	House	Pape & Wahlstedt, 2002
Lepismatidae	Ctenolepismatinae	Ctenolepisma	Ctenolepisma longicaudatum	Ctenolepisma longicaudata coreana	South Korea	Suigen	Houses	Uchida, 1943b
Lepismatidae	Ctenolepismatinae	Ctenolepisma	Ctenolepisma longicaudatum	Ctenolepisma longicaudata	Namibia	Swakopmund	-	Silvestri, 1922
Lepismatidae	Ctenolepismatinae	Ctenolepisma	Ctenolepisma longicaudatum	Ctenolepisma longicaudatum	Namibia	Swakopmund	Hotel room	Unpublished data
Lepismatidae	Ctenolepismatinae	Ctenolepisma	Ctenolepisma longicaudatum	Ctenolepisma longicaudata	Botswana	Swaneng Hill School	Domestic and synanthropic	Irish, 1987
Lepismatidae	Ctenolepismatinae	Ctenolepisma	Ctenolepisma longicaudatum	Ctenolepisma longicaudata	South Africa	Swinburne	Domestic and synanthropic	Irish, 1987
Lepismatidae	Ctenolepismatinae	Ctenolepisma	Ctenolepisma longicaudatum	Ctenolepisma longicaudata	Mexico	Tacubaya	Imported wood from Libany	Paclt, 1966
Lepismatidae	Ctenolepismatinae	Ctenolepisma	Ctenolepisma longicaudatum	Ctenolepisma longicaudata	Estonia	Tallinn	Houses	Sammet et al. 2021
Lepismatidae	Ctenolepismatinae	Ctenolepisma	Ctenolepisma longicaudatum	Ctenolepisma longicaudatum	Cape Verde	Tamareira (Boavista)	-	Unpublished data
Lepismatidae	Ctenolepismatinae	Ctenolepisma	Ctenolepisma longicaudatum	Ctenolepisma longicaudata	Madagascar	Tamatave	Probably synanthropic	Escherich, 1910
Lepismatidae	Ctenolepismatinae	Ctenolepisma	Ctenolepisma longicaudatum	Ctenolepisma longicaudata	Mexico	Tapachula (Chiapas)	Houses	Wygodzinsky, 1948
Lepismatidae	Ctenolepismatinae	Ctenolepisma	Ctenolepisma longicaudatum	Ctenolepisma longicaudata	Cape Verde	Tarrafal	-	Mendes, 1983a
Lepismatidae	Ctenolepismatinae	Ctenolepisma	Ctenolepisma longicaudatum	Ctenolepisma longicaudata	Estonia	Tartu	Houses	Sammet et al. 2021
Lepismatidae	Ctenolepismatinae	Ctenolepisma	Ctenolepisma longicaudatum	Ctenolepisma longicaudata	Australia	Tasmania	Peridomestic	Smith, 1998
Lepismatidae	Ctenolepismatinae	Ctenolepisma	Ctenolepisma longicaudatum	Ctenolepisma longicaudatum	Australia	Tasmania (Mt. Stuart)	Garage	Unpublished data
Lepismatidae	Ctenolepismatinae	Ctenolepisma	Ctenolepisma longicaudatum	Ctenolepisma longicaudata	Australia	Taymont Terrace (Hobart)	House	Smith, 2016
Lepismatidae	Ctenolepismatinae	Ctenolepisma	Ctenolepisma longicaudatum	Ctenolepisma longicaudata	Norway	Telemark	Buildings and commonly plagues	Aak et al. 2021
Lepismatidae	Ctenolepismatinae	Ctenolepisma	Ctenolepisma longicaudatum	Ctenolepisma longicaudata	Portugal (Azores)	Terceira island	Synanthropic	Mendes et al. 2000
Lepismatidae	Ctenolepismatinae	Ctenolepisma	Ctenolepisma longicaudatum	Ctenolepisma longicaudata	United Kingdom (overseas)	Teutonic Hall (Saint Helena island)	-	Wygodzinsky, 1970
Lepismatidae	Ctenolepismatinae	Ctenolepisma	Ctenolepisma longicaudatum	Ctenolepisma longicaudata	Senegal	Thiès	-	Wygodzinsky, 1958a
Lepismatidae	Ctenolepismatinae	Ctenolepisma	Ctenolepisma longicaudatum	Ctenolepisma longicaudata	Faroe Islands	Toftir	Synanthropic	Thomsen et al. 2019
Lepismatidae	Ctenolepismatinae	Ctenolepisma	Ctenolepisma longicaudatum	Ctenolepisma longicaudata	Spain	Torrox-costa	Apartment	Molero-Baltanás et al. 1992
Lepismatidae	Ctenolepismatinae	Ctenolepisma	Ctenolepisma longicaudatum	Ctenolepisma longicaudata	Faroe Islands	Tórshavn (Havn)	Synanthropic	Thomsen et al. 2019
Lepismatidae	Ctenolepismatinae	Ctenolepisma	Ctenolepisma longicaudatum	Ctenolepisma longicaudata	Tunisia	Tozeur	-	Wygodzinsky, 1941c
Lepismatidae	Ctenolepismatinae	Ctenolepisma	Ctenolepisma longicaudatum	Ctenolepisma longicaudata	Greece	Trianta (Rhodes)	Houses	Mendes, 1980a
Lepismatidae	Ctenolepismatinae	Ctenolepisma	Ctenolepisma longicaudatum	Ctenolepisma longicaudata	United Kingdom	Tristan da Cunha	Synanthropic	Hänel & Irish, 2009
Lepismatidae	Ctenolepismatinae	Ctenolepisma	Ctenolepisma longicaudatum	Ctenolepisma longicaudata	Norway	Troms	Buildings and commonly plagues	Aak et al. 2021
Lepismatidae	Ctenolepismatinae	Ctenolepisma	Ctenolepisma longicaudatum	Ctenolepisma longicaudata	Norway	Tromsø	Archives	Arne Rukke et al. 2023
Lepismatidae	Ctenolepismatinae	Ctenolepisma	Ctenolepisma longicaudatum	Ctenolepisma longicaudata	Norway	Trøndelag	Buildings and commonly plagues	Aak et al. 2021
Lepismatidae	Ctenolepismatinae	Ctenolepisma	Ctenolepisma longicaudatum	Ctenolepisma longicaudata	Norway	Trondheim	Archives	Arne Rukke et al. 2023
Lepismatidae	Ctenolepismatinae	Ctenolepisma	Ctenolepisma longicaudatum	Ctenolepisma longicaudata	Argentina	Tucumán	Houses	Wygodzinsky, 1948
Lepismatidae	Ctenolepismatinae	Ctenolepisma	Ctenolepisma longicaudatum	Ctenolepisma longicaudata	India	Tumin	-	Hazra et al. 2003
Lepismatidae	Ctenolepismatinae	Ctenolepisma	Ctenolepisma longicaudatum	Ctenolepisma longicaudata	Taiwan	University of Chiayi	University building	Shiah & Huang, 2008
Lepismatidae	Ctenolepismatinae	Ctenolepisma	Ctenolepisma longicaudatum	Ctenolepisma urbana	United States	Urbana	Domestic	Slabaugh, 1940
Lepismatidae	Ctenolepismatinae	Ctenolepisma	Ctenolepisma longicaudatum	Ctenolepisma longicaudata	Mexico	Uruapa (Michoacán)	Houses	Wygodzinsky, 1948
Lepismatidae	Ctenolepismatinae	Ctenolepisma	Ctenolepisma longicaudatum	Ctenolepisma longicaudata	Faroe Islands	Vágur	Synanthropic	Thomsen et al. 2019
Lepismatidae	Ctenolepismatinae	Ctenolepisma	Ctenolepisma longicaudatum	Ctenolepisma longicaudata	United Kingdom (overseas)	Varney's (Saint Helena island)	House	Wygodzinsky, 1970
Lepismatidae	Ctenolepismatinae	Ctenolepisma	Ctenolepisma longicaudatum	Ctenolepisma longicaudata	United Kingdom (overseas)	Varney's (Saint Helena island)	House kitchen	Wygodzinsky, 1970
Lepismatidae	Ctenolepismatinae	Ctenolepisma	Ctenolepisma longicaudatum	Ctenolepisma longicaudata	United Kingdom (overseas)	Varney's (Saint Helena island)	House sink	Wygodzinsky, 1970
Lepismatidae	Ctenolepismatinae	Ctenolepisma	Ctenolepisma longicaudatum	Ctenolepisma longicaudata	South Africa	Ventersdorp	Houses	Theron, 1963
Lepismatidae	Ctenolepismatinae	Ctenolepisma	Ctenolepisma longicaudatum	Ctenolepisma longicaudata	Italy	Verezzi (Savona)	Pine trees	Mendes, 1980b
Lepismatidae	Ctenolepismatinae	Ctenolepisma	Ctenolepisma longicaudatum	Ctenolepisma longicaudata	Norway	Vest-Agder	Buildings and commonly plagues	Aak et al. 2021
Lepismatidae	Ctenolepismatinae	Ctenolepisma	Ctenolepisma longicaudatum	Ctenolepisma longicaudata	Norway	Vestfold	Buildings and commonly plagues	Aak et al. 2021
Lepismatidae	Ctenolepismatinae	Ctenolepisma	Ctenolepisma longicaudatum	Ctenolepisma longicaudata	Canada	Victoria	Building	Mendes, 1992a
Lepismatidae	Ctenolepismatinae	Ctenolepisma	Ctenolepisma longicaudatum	Ctenolepisma longicaudata	Faroe Islands	við Áir	Synanthropic	Thomsen et al. 2019
Lepismatidae	Ctenolepismatinae	Ctenolepisma	Ctenolepisma longicaudatum	Ctenolepisma longicaudata	Faroe Islands	Viðareiði	Synanthropic	Thomsen et al. 2019
Lepismatidae	Ctenolepismatinae	Ctenolepisma	Ctenolepisma longicaudatum	Ctenolepisma longicaudata	Norway	Viken county	Houses	Aak et al. 2022
Lepismatidae	Ctenolepismatinae	Ctenolepisma	Ctenolepisma longicaudatum	Ctenolepisma longicaudata/longicaudatum	Spain	Vilanova y la Geltrú	House	Molero-Baltanás et al. 1996; Molero Baltanás et al. 2015
Lepismatidae	Ctenolepismatinae	Ctenolepisma	Ctenolepisma longicaudatum	Ctenolepisma longicaudata	Spain	Villaviciosa de Córdoba	House	Molero-Baltanás et al. 1992
Lepismatidae	Ctenolepismatinae	Ctenolepisma	Ctenolepisma longicaudatum	Ctenolepisma longicaudata	South Africa	Volksrust	Houses	Theron, 1963
Lepismatidae	Ctenolepismatinae	Ctenolepisma	Ctenolepisma longicaudatum	Ctenolepisma longicaudata	South Africa	Vredefort	Synanthropic	Irish, 1994
Lepismatidae	Ctenolepismatinae	Ctenolepisma	Ctenolepisma longicaudatum	Ctenolepisma longicaudata	Gambia	Wadner beach	-	Irish, 1986
Lepismatidae	Ctenolepismatinae	Ctenolepisma	Ctenolepisma longicaudatum	Ctenolepisma longicaudata	Belgium	Welkenraedt	Synanthropic	Lock, 2007
Lepismatidae	Ctenolepismatinae	Ctenolepisma	Ctenolepisma longicaudatum	Ctenolepisma longicaudata	United Kingdom	Whitley Wood (Berkshire)	House	Goddard et al. 2016
Lepismatidae	Ctenolepismatinae	Ctenolepisma	Ctenolepisma longicaudatum	Ctenolepisma longicaudata	South Africa	Winburg	Domestic and synanthropic	Irish, 1987
Lepismatidae	Ctenolepismatinae	Ctenolepisma	Ctenolepisma longicaudatum	Ctenolepisma longicaudata	Namibia	Windhoek	Domestic and synanthropic	Irish, 1987
Lepismatidae	Ctenolepismatinae	Ctenolepisma	Ctenolepisma longicaudatum	Ctenolepisma longicaudata	South Africa	Wolseley	Houses	Theron, 1963
Lepismatidae	Ctenolepismatinae	Ctenolepisma	Ctenolepisma rothschildi	Ctenolepisma reducta	Puerto Rico	-	-	Folsom, 1923
Lepismatidae	Ctenolepismatinae	Ctenolepisma	Ctenolepisma rothschildi	Ctenolepisma diversisquamis	Gambia	-	-	Irish, 1986
Lepismatidae	Ctenolepismatinae	Ctenolepisma	Ctenolepisma rothschildi	Ctenolepisma rothschildi	Dominican Republic	-	Plant material exported to USA	Irish, 1995
Lepismatidae	Ctenolepismatinae	Ctenolepisma	Ctenolepisma rothschildi	Ctenolepisma rothschildi	Honduras	-	Plant material exported to USA	Irish, 1995
Lepismatidae	Ctenolepismatinae	Ctenolepisma	Ctenolepisma rothschildi	Ctenolepisma rothschildi	Venezuela	-	Plant material exported to USA	Irish, 1995
Lepismatidae	Ctenolepismatinae	Ctenolepisma	Ctenolepisma rothschildi	Ctenolepisma rothschildi	Brazil	-	-	Mendes, 2011
Lepismatidae	Ctenolepismatinae	Ctenolepisma	Ctenolepisma rothschildi	Ctenolepisma reducta	Colombia	-	-	Wygodzinsky, 1967
Lepismatidae	Ctenolepismatinae	Ctenolepisma	Ctenolepisma rothschildi	Ctenolepisma reducta	Puerto Rico	-	-	Wygodzinsky, 1967
Lepismatidae	Ctenolepismatinae	Ctenolepisma	Ctenolepisma rothschildi	Ctenolepisma reducta	-	"Antilles"	-	Wygodzinsky, 1967
Lepismatidae	Ctenolepismatinae	Ctenolepisma	Ctenolepisma rothschildi	Ctenolepisma rothschildi	Sri Lanka	"Ceylon"	-	Irish, 1995
Lepismatidae	Ctenolepismatinae	Ctenolepisma	Ctenolepisma rothschildi	Ctenolepisma diversisquamis	DR of the Congo	"Zaire"	Herbarium material	Mendes, 1982b
Lepismatidae	Ctenolepismatinae	Ctenolepisma	Ctenolepisma rothschildi	Ctenolepisma rothschildi	Ethiopia	Addis Abela	House	Irish, 1995
Lepismatidae	Ctenolepismatinae	Ctenolepisma	Ctenolepisma rothschildi	Ctenolepisma diversisquamis	Ethiopia	Bahr Dar	Houses	Mendes, 1982b
Lepismatidae	Ctenolepismatinae	Ctenolepisma	Ctenolepisma rothschildi	Ctenolepisma rothschildi	Cuba	Baraguá	House	Irish, 1995
Lepismatidae	Ctenolepismatinae	Ctenolepisma	Ctenolepisma rothschildi	Ctenolepisma rothschildi	Somalia	Belet Amin	-	Irish, 1995
Lepismatidae	Ctenolepismatinae	Ctenolepisma	Ctenolepisma rothschildi	Ctenolepisma rothschildi	Papua New Guinea	Big Wau Creek	-	Irish, 1995
Lepismatidae	Ctenolepismatinae	Ctenolepisma	Ctenolepisma rothschildi	Ctenolepisma diversisquamis	Cape Verde	Boa Vista island	-	Silvestri, 1908a
Lepismatidae	Ctenolepismatinae	Ctenolepisma	Ctenolepisma rothschildi	Ctenolepisma rothschildi	Ethiopia	Bouttah (southern Ethiopia)	-	Silvestri, 1907
Lepismatidae	Ctenolepismatinae	Ctenolepisma	Ctenolepisma rothschildi	Ctenolepisma diversisquamis	Cape Verde	Brava island	-	Silvestri, 1908a
Lepismatidae	Ctenolepismatinae	Ctenolepisma	Ctenolepisma rothschildi	Ctenolepisma rothschildi	Indonesia	Buitenzorg (Java)	-	Irish, 1995
Lepismatidae	Ctenolepismatinae	Ctenolepisma	Ctenolepisma rothschildi	Ctenolepisma diversisquamis	Nigeria	Calabar	Inside a book	Mendes, 1986b
Lepismatidae	Ctenolepismatinae	Ctenolepisma	Ctenolepisma rothschildi	Ctenolepisma rothschildi	Australia	Camballin	-	Smith & Irish, 2013
Lepismatidae	Ctenolepismatinae	Ctenolepisma	Ctenolepisma rothschildi	Ctenolepisma rothschildi	Brazil	Coroado II (Manaus)	-	Mendes, 2011
Lepismatidae	Ctenolepismatinae	Ctenolepisma	Ctenolepisma rothschildi	Ctenolepisma rothschildi	Ethiopia	Daouenlé	-	Irish, 1995
Lepismatidae	Ctenolepismatinae	Ctenolepisma	Ctenolepisma rothschildi	Ctenolepisma rothschildi	Australia	Darwin	-	Smith & Irish, 2013
Lepismatidae	Ctenolepismatinae	Ctenolepisma	Ctenolepisma rothschildi	Ctenolepisma rothschildi	Australia	Darwin	-	Smith & Irish, 2013
Lepismatidae	Ctenolepismatinae	Ctenolepisma	Ctenolepisma rothschildi	Ctenolepisma rothschildi	Australia	Darwin	-	Smith & Irish, 2013
Lepismatidae	Ctenolepismatinae	Ctenolepisma	Ctenolepisma rothschildi	Ctenolepisma rothschildi	Somalia	Dewele	-	Silvestri, 1907
Lepismatidae	Ctenolepismatinae	Ctenolepisma	Ctenolepisma rothschildi	Ctenolepisma rothschildi	Ethiopia	Dire Dawa	-	Silvestri, 1907
Lepismatidae	Ctenolepismatinae	Ctenolepisma	Ctenolepisma rothschildi	Ctenolepisma reducta	France	Fatu-Hiva in Marquesas islands	Under Hibiscus trunk	Silvestri, 1935
Lepismatidae	Ctenolepismatinae	Ctenolepisma	Ctenolepisma rothschildi	Ctenolepisma reducta	United States	Florida keys	-	Wygodzinsky, 1967
Lepismatidae	Ctenolepismatinae	Ctenolepisma	Ctenolepisma rothschildi	Ctenolepisma diversisquamis	United States	Garden Key in Dry Tortugas	Sand and debris of beach	Wygodzinsky, 1972
Lepismatidae	Ctenolepismatinae	Ctenolepisma	Ctenolepisma rothschildi	Ctenolepisma diversisquamis	Germany	Hamburg	Hibiscus remains imported from Venezuela	Paclt, 1966
Lepismatidae	Ctenolepismatinae	Ctenolepisma	Ctenolepisma rothschildi	Ctenolepisma rothschildi	Australia	Howard Springs	-	Smith & Irish, 2013
Lepismatidae	Ctenolepismatinae	Ctenolepisma	Ctenolepisma rothschildi	Ctenolepisma diversisquamis	Cape Verde	Ilha do Fogo	Natural habitat	Mendes, 1986b
Lepismatidae	Ctenolepismatinae	Ctenolepisma	Ctenolepisma rothschildi	Ctenolepisma rothschildi	Australia	Ingham Res. Station (Queensland)	Probably synanthropic	Smith & Irish, 2013
Lepismatidae	Ctenolepismatinae	Ctenolepisma	Ctenolepisma rothschildi	Ctenolepisma rothschildi	Brazil	Instituto Nacional de Pesquisas da Amazônia	Books	Mendes, 2011
Lepismatidae	Ctenolepismatinae	Ctenolepisma	Ctenolepisma rothschildi	Ctenolepisma rothschildi	Brazil	Instituto Nacional de Pesquisas da Amazônia	-	Mendes, 2011
Lepismatidae	Ctenolepismatinae	Ctenolepisma	Ctenolepisma rothschildi	Ctenolepisma rothschildi	Brazil	Instituto Nacional de Pesquisas da Amazônia	-	Mendes, 2011
Lepismatidae	Ctenolepismatinae	Ctenolepisma	Ctenolepisma rothschildi	Ctenolepisma rothschildi	Brazil	Instituto Nacional de Pesquisas da Amazônia	-	Mendes, 2011
Lepismatidae	Ctenolepismatinae	Ctenolepisma	Ctenolepisma rothschildi	Ctenolepisma rothschildi	Brazil	Instituto Nacional de Pesquisas da Amazônia	-	Mendes, 2011
Lepismatidae	Ctenolepismatinae	Ctenolepisma	Ctenolepisma rothschildi	Ctenolepisma rothschildi	Brazil	Instituto Nacional de Pesquisas da Amazônia	-	Mendes, 2011
Lepismatidae	Ctenolepismatinae	Ctenolepisma	Ctenolepisma rothschildi	Ctenolepisma rothschildi	Brazil	Instituto Nacional de Pesquisas da Amazônia	-	Mendes, 2011
Lepismatidae	Ctenolepismatinae	Ctenolepisma	Ctenolepisma rothschildi	Ctenolepisma rothschildi	Brazil	Instituto Nacional de Pesquisas da Amazônia	-	Mendes, 2011
Lepismatidae	Ctenolepismatinae	Ctenolepisma	Ctenolepisma rothschildi	Ctenolepisma rothschildi	Brazil	Japiim II (Manaus)	Books	Mendes, 2011
Lepismatidae	Ctenolepismatinae	Ctenolepisma	Ctenolepisma rothschildi	Ctenolepisma incita	Kenya	Kenya mount	-	Silvestri, 1918
Lepismatidae	Ctenolepismatinae	Ctenolepisma	Ctenolepisma rothschildi	Ctenolepisma rothschildi	Iran	Kermanshah	In a closet	Kahrarian et al. 2014
Lepismatidae	Ctenolepismatinae	Ctenolepisma	Ctenolepisma rothschildi	Ctenolepisma diversisquamis	United States	Key in Dry Tortugas	Leaf litter of Casuarina	Wygodzinsky, 1972
Lepismatidae	Ctenolepismatinae	Ctenolepisma	Ctenolepisma rothschildi	Ctenolepisma reducta	Colombia	La Guajira	Cactus remains in sandy savannah	Wygodzinsky, 1959a
Lepismatidae	Ctenolepismatinae	Ctenolepisma	Ctenolepisma rothschildi	Ctenolepisma rothschildi	Australia	Longreach (Queensland)	Urban park	Smith, 2012
Lepismatidae	Ctenolepismatinae	Ctenolepisma	Ctenolepisma rothschildi	Ctenolepisma brachyura	Kenya	Mbuyuni	-	Silvestri, 1918
Lepismatidae	Ctenolepismatinae	Ctenolepisma	Ctenolepisma rothschildi	Ctenolepisma diversisquamis	Cape Verde	Mindelo (São Vicente island)	-	Mendes, 1992b
Lepismatidae	Ctenolepismatinae	Ctenolepisma	Ctenolepisma rothschildi	Ctenolepisma diversisquamis	United States	Monroe County: Loggerhead	Naturalized in sandy areas?	Wygodzinsky, 1972
Lepismatidae	Ctenolepismatinae	Ctenolepisma	Ctenolepisma rothschildi	Ctenolepisma rothschildi	United Kingdom (overseas)	Montserrat island	Plant material exported to USA	Irish, 1995
Lepismatidae	Ctenolepismatinae	Ctenolepisma	Ctenolepisma rothschildi	Ctenolepisma reducta	Aruba	Oranjestad	Cactus remains in sandy savannah	Wygodzinsky, 1959a
Lepismatidae	Ctenolepismatinae	Ctenolepisma	Ctenolepisma rothschildi	Ctenolepisma diversisquamis	Cape Verde	Pedra Badejo in Santiago island	-	Silvestri, 1908a
Lepismatidae	Ctenolepismatinae	Ctenolepisma	Ctenolepisma rothschildi	Ctenolepisma rothschildi	Brazil	Petropolis (Manaus)	-	Mendes, 2011
Lepismatidae	Ctenolepismatinae	Ctenolepisma	Ctenolepisma rothschildi	Ctenolepisma rothschildi	Brazil	Pipa (Rio Grande do Norte)	Hotel	Mendes, 2011
Lepismatidae	Ctenolepismatinae	Ctenolepisma	Ctenolepisma rothschildi	Ctenolepisma diversisquamis	Venezuela	Porto Cabello	-	Paclt, 1966
Lepismatidae	Ctenolepismatinae	Ctenolepisma	Ctenolepisma rothschildi	Ctenolepisma diversisquamis	Cape Verde	Preguiça airport in São Nicolau	-	Mendes, 1992b
Lepismatidae	Ctenolepismatinae	Ctenolepisma	Ctenolepisma rothschildi	Ctenolepisma rothschildi	Australia	Queensland (Park in Longreach)	Peridomestic	Unpublished data
Lepismatidae	Ctenolepismatinae	Ctenolepisma	Ctenolepisma rothschildi	Ctenolepisma rothschildi	Australia	Radon CK	-	Smith & Irish, 2013
Lepismatidae	Ctenolepismatinae	Ctenolepisma	Ctenolepisma rothschildi	Ctenolepisma rothschildi	Cape verde	Ribeira de Rabil	Under stones	Unpublished data
Lepismatidae	Ctenolepismatinae	Ctenolepisma	Ctenolepisma rothschildi	Ctenolepisma diversisquamis	Cape Verde	Ribeira do Paul (Santo Antão island)	-	Mendes, 1992b
Lepismatidae	Ctenolepismatinae	Ctenolepisma	Ctenolepisma rothschildi	Ctenolepisma rothschildi	Brazil	Río de Janeiro	House	Irish, 1995
Lepismatidae	Ctenolepismatinae	Ctenolepisma	Ctenolepisma rothschildi	Ctenolepisma diversisquamis	Cape Verde	Rocha Estância	-	Wygodzinsky, 1955a
Lepismatidae	Ctenolepismatinae	Ctenolepisma	Ctenolepisma rothschildi	Ctenolepisma diversisquamis	Cape Verde	Santiago Island	-	Mendes, 1986a
Lepismatidae	Ctenolepismatinae	Ctenolepisma	Ctenolepisma rothschildi	Ctenolepisma diversisquamis	Cape Verde	São Jorge dos Orgãos (Santiago island)	-	Mendes, 1992b
Lepismatidae	Ctenolepismatinae	Ctenolepisma	Ctenolepisma rothschildi	Ctenolepisma rothschildi	Ethiopia	Tchafianani	-	Irish, 1995
Lepismatidae	Ctenolepismatinae	Ctenolepisma	Ctenolepisma rothschildi	Ctenolepisma rothschildi	Ethiopia	Tchafianani	-	Silvestri, 1907
Lepismatidae	Ctenolepismatinae	Ctenolepisma	Ctenolepisma rothschildi	Ctenolepisma rothschildi	Australia	Townsville Common (Queensland)	A. laurensis mound	Smith & Irish, 2013
Lepismatidae	Ctenolepismatinae	Ctenolepisma	Ctenolepisma villosum	Ctenolepisma villosa	China	-	Stored grains	Yang et al. 2010
Lepismatidae	Ctenolepismatinae	Ctenolepisma	Ctenolepisma villosum	Ctenolepisma targionii	Spain	-	-	Mendes et al. 1993
Lepismatidae	Ctenolepismatinae	Ctenolepisma	Ctenolepisma villosum	Ctenolepisma targionii	Israel	-	-	Mendes, 1993a
Lepismatidae	Ctenolepismatinae	Ctenolepisma	Ctenolepisma villosum	Ctenolepisma villosa	China	-	-	Escherich, 1905
Lepismatidae	Ctenolepismatinae	Ctenolepisma	Ctenolepisma villosum	Lepisma villosa	China	-	-	Fabricius, 1775
Lepismatidae	Ctenolepismatinae	Ctenolepisma	Ctenolepisma villosum	Lepisma villosa	China	-	-	Gervais, 1844
Lepismatidae	Ctenolepismatinae	Ctenolepisma	Ctenolepisma villosum	Lepisma villosa	Japan	-	-	Matsumura, 1907
Lepismatidae	Ctenolepismatinae	Ctenolepisma	Ctenolepisma villosum	Lepisma villosa	Japan	-	-	Matsumura, 1931
Lepismatidae	Ctenolepismatinae	Ctenolepisma	Ctenolepisma villosum	Ctenolepisma villosa	Japan	-	Houses (books)	Uchida & Kinoshita, 1952
Lepismatidae	Ctenolepismatinae	Ctenolepisma	Ctenolepisma villosum	Ctenolepisma villosa	China	-	Houses	Yosii, 1939
Lepismatidae	Ctenolepismatinae	Ctenolepisma	Ctenolepisma villosum	Ctenolepisma villosa	India	-	Houses	Yosii, 1939
Lepismatidae	Ctenolepismatinae	Ctenolepisma	Ctenolepisma villosum	Ctenolepisma villosum	-	"Korea"	-	Paclt, 1967
Lepismatidae	Ctenolepismatinae	Ctenolepisma	Ctenolepisma villosum	Ctenolepisma villosa	-	"Republic of Formosa"	Houses	Yosii, 1939
Lepismatidae	Ctenolepismatinae	Ctenolepisma	Ctenolepisma villosum	Ctenolepisma villosum	Spain	Alcaraz	Hotel	Unpublished data
Lepismatidae	Ctenolepismatinae	Ctenolepisma	Ctenolepisma villosum	Ctenolepisma targionii	Portugal	Algarve - Carvoeiro	House	Mendes, 1980a
Lepismatidae	Ctenolepismatinae	Ctenolepisma	Ctenolepisma villosum	Ctenolepisma targionii	Portugal	Algarve - Carvoeiro	House	Mendes, 1980a
Lepismatidae	Ctenolepismatinae	Ctenolepisma	Ctenolepisma villosum	Ctenolepisma targionii	United States	Anderson (South Carolina)	Probably introduced	Wygodzinsky, 1972
Lepismatidae	Ctenolepismatinae	Ctenolepisma	Ctenolepisma villosum	Ctenolepisma villosa	China	Anhui	Libraries	Li, Zhan & Sun
Lepismatidae	Ctenolepismatinae	Ctenolepisma	Ctenolepisma villosum	Ctenolepisma targionii	Spain	Blanca	Haystack	Molero-Baltanás et al. 1996; Molero Baltanás et al. 2015
Lepismatidae	Ctenolepismatinae	Ctenolepisma	Ctenolepisma villosum	Ctenolepisma targionii	Spain	Busot to Jijona	House	Molero-Baltanás et al. 1994
Lepismatidae	Ctenolepismatinae	Ctenolepisma	Ctenolepisma villosum	Ctenolepisma targionii	Portugal	Carvoeiro	House bedroom	Mendes, 2002b
Lepismatidae	Ctenolepismatinae	Ctenolepisma	Ctenolepisma villosum	Ctenolepisma targionii	Portugal	Carvoeiro	House bedroom	Mendes, 2002b
Lepismatidae	Ctenolepismatinae	Ctenolepisma	Ctenolepisma villosum	Ctenolepisma targionii	Portugal	Carvoeiro	House bedroom	Mendes, 2002b
Lepismatidae	Ctenolepismatinae	Ctenolepisma	Ctenolepisma villosum	Ctenolepisma targionii	Portugal	Carvoeiro	House bedroom	Mendes, 2002b
Lepismatidae	Ctenolepismatinae	Ctenolepisma	Ctenolepisma villosum	Ctenolepisma targionii	Portugal	Carvoeiro	House bedroom	Mendes, 2002b
Lepismatidae	Ctenolepismatinae	Ctenolepisma	Ctenolepisma villosum	Ctenolepisma targionii	Portugal	Carvoeiro	House bedroom	Mendes, 2002b
Lepismatidae	Ctenolepismatinae	Ctenolepisma	Ctenolepisma villosum	Lepisma targionii	Italy	Catania	Houses	Grassi & Rovelli, 1889b
Lepismatidae	Ctenolepismatinae	Ctenolepisma	Ctenolepisma villosum	Ctenolepisma targionii	Turkey	Claros	-	Wygodzinsky, 1959b
Lepismatidae	Ctenolepismatinae	Ctenolepisma	Ctenolepisma villosum	Ctenolepisma targionii	Israel	close to Dead Sea	Probably natural habitats	Mendes, 1995
Lepismatidae	Ctenolepismatinae	Ctenolepisma	Ctenolepisma villosum	Ctenolepisma targionii	Egypt	close to Heluan	Under stones in a hill of the desert	Stach, 1935
Lepismatidae	Ctenolepismatinae	Ctenolepisma	Ctenolepisma villosum	Ctenolepisma villosum	Spain	Córdoba	House	Unpublished data
Lepismatidae	Ctenolepismatinae	Ctenolepisma	Ctenolepisma villosum	Ctenolepisma targionii	Iran	Dej Shapour cave, Kazerun	Subterranean environment	Molero et al. 2018
Lepismatidae	Ctenolepismatinae	Ctenolepisma	Ctenolepisma villosum	Ctenolepisma villosa	India	East India	-	Escherich, 1905
Lepismatidae	Ctenolepismatinae	Ctenolepisma	Ctenolepisma villosum	Ctenolepisma targionii	Spain	El Carpio	Library	Molero-Baltanás et al. 1992
Lepismatidae	Ctenolepismatinae	Ctenolepisma	Ctenolepisma villosum	Ctenolepisma targionii	Spain	El Rubio to Osuna	Probably house	Molero-Baltanás et al. 1992
Lepismatidae	Ctenolepismatinae	Ctenolepisma	Ctenolepisma villosum	Ctenolepisma targionii	Spain	Flix	Probably house	Stach, 1930
Lepismatidae	Ctenolepismatinae	Ctenolepisma	Ctenolepisma villosum	Lepisma targionii	Italy	Florence	Houses	Grassi & Rovelli, 1889b
Lepismatidae	Ctenolepismatinae	Ctenolepisma	Ctenolepisma villosum	Ctenolepisma villosa	Indonesia	Flores	Houses	Yosii, 1939
Lepismatidae	Ctenolepismatinae	Ctenolepisma	Ctenolepisma villosum	Ctenolepisma villosa	China	Fung Ping Shan Library	Library	Beenk, 2015
Lepismatidae	Ctenolepismatinae	Ctenolepisma	Ctenolepisma villosum	Ctenolepisma targionii	Italy	Genova	In the city	Irish, 1995
Lepismatidae	Ctenolepismatinae	Ctenolepisma	Ctenolepisma villosum	Ctenolepisma targionii	Italy	Genova	House	Mendes, 1989e
Lepismatidae	Ctenolepismatinae	Ctenolepisma	Ctenolepisma villosum	Ctenolepisma villosa	China	Hall of Mental Cultivation	Synanthropic	Zhang et al. 2020
Lepismatidae	Ctenolepismatinae	Ctenolepisma	Ctenolepisma villosum	Ctenolepisma targionii	Egypt	Helwan	Under stones in natural habitats	Alfieri, 1932
Lepismatidae	Ctenolepismatinae	Ctenolepisma	Ctenolepisma villosum	Ctenolepisma targionii	Egypt	Helwan	Under stones in natural habitats	Wahlgren, 1906
Lepismatidae	Ctenolepismatinae	Ctenolepisma	Ctenolepisma villosum	Ctenolepisma villosa	Japan	Hokkaidō	Houses	Yosii, 1939
Lepismatidae	Ctenolepismatinae	Ctenolepisma	Ctenolepisma villosum	Ctenolepisma villosa	Japan	Honshū	Houses	Yosii, 1939
Lepismatidae	Ctenolepismatinae	Ctenolepisma	Ctenolepisma villosum	Ctenolepisma targionii	Palestine	Jericho	-	Wygodzinsky, 1939
Lepismatidae	Ctenolepismatinae	Ctenolepisma	Ctenolepisma villosum	Ctenolepisma targionii	Spain	Jódar to Úbeda	House in ruins	Molero-Baltanás et al. 1992
Lepismatidae	Ctenolepismatinae	Ctenolepisma	Ctenolepisma villosum	Ctenolepisma villosa	Japan	Kyushu	Houses	Yosii, 1939
Lepismatidae	Ctenolepismatinae	Ctenolepisma	Ctenolepisma villosum	Ctenolepisma targionii	Cyprus	Limassol	-	Wygodzinsky, 1952b
Lepismatidae	Ctenolepismatinae	Ctenolepisma	Ctenolepisma villosum	Lepisma targionii	Italy	Lipari island (Sicily)	Houses	Grassi & Rovelli, 1889b
Lepismatidae	Ctenolepismatinae	Ctenolepisma	Ctenolepisma villosum	Ctenolepisma targionii	Spain	Lorca	Abandoned house	Molero-Baltanás et al. 1994
Lepismatidae	Ctenolepismatinae	Ctenolepisma	Ctenolepisma villosum	Ctenolepisma targionii	Spain	Madrid	House	Molero-Baltanás et al. 1996
Lepismatidae	Ctenolepismatinae	Ctenolepisma	Ctenolepisma villosum	Ctenolepisma targionii	Spain	Madrid	House	Molero-Baltanás et al. 1996
Lepismatidae	Ctenolepismatinae	Ctenolepisma	Ctenolepisma villosum	Ctenolepisma targionii	Spain	Madrid - Postal code 28004	House	Molero-Baltanás et al. 1996
Lepismatidae	Ctenolepismatinae	Ctenolepisma	Ctenolepisma villosum	Ctenolepisma targionii	Spain	Madrid - Postal code 28004	House	Molero-Baltanás et al. 1996
Lepismatidae	Ctenolepismatinae	Ctenolepisma	Ctenolepisma villosum	Ctenolepisma targionii	Spain	Madrid - Postal code 28025	House	Molero-Baltanás et al. 1996
Lepismatidae	Ctenolepismatinae	Ctenolepisma	Ctenolepisma villosum	Ctenolepisma targionii	Spain	Madrid - Postal code 28025	House	Molero-Baltanás et al. 1996
Lepismatidae	Ctenolepismatinae	Ctenolepisma	Ctenolepisma villosum	Ctenolepisma targionii	Spain	Madrid - Postal code 28025	House	Molero-Baltanás et al. 1996
Lepismatidae	Ctenolepismatinae	Ctenolepisma	Ctenolepisma villosum	Ctenolepisma targionii	Spain	Madrid - Postal code 28027	House	Molero-Baltanás et al. 1996
Lepismatidae	Ctenolepismatinae	Ctenolepisma	Ctenolepisma villosum	Ctenolepisma targionii	Spain	Madrid - Postal code 28028	House	Molero-Baltanás et al. 1996
Lepismatidae	Ctenolepismatinae	Ctenolepisma	Ctenolepisma villosum	Ctenolepisma targionii	Spain	Madrid - Postal code 28028	House	Molero-Baltanás et al. 1996
Lepismatidae	Ctenolepismatinae	Ctenolepisma	Ctenolepisma villosum	Ctenolepisma targionii	Spain	Madrid - Postal code 28034	House	Molero-Baltanás et al. 1996
Lepismatidae	Ctenolepismatinae	Ctenolepisma	Ctenolepisma villosum	Ctenolepisma targionii	Spain	Madrid - Postal code 28040	House	Molero-Baltanás et al. 1996
Lepismatidae	Ctenolepismatinae	Ctenolepisma	Ctenolepisma villosum	Ctenolepisma targionii	Spain	Madrid - Postal code 28040	House	Molero-Baltanás et al. 1996
Lepismatidae	Ctenolepismatinae	Ctenolepisma	Ctenolepisma villosum	Ctenolepisma targionii	Spain	Madrid - Postal code 28047	House	Molero-Baltanás et al. 1996
Lepismatidae	Ctenolepismatinae	Ctenolepisma	Ctenolepisma villosum	Ctenolepisma targionii	Spain	Madrid - Postal code 28904	House	Molero-Baltanás et al. 1996
Lepismatidae	Ctenolepismatinae	Ctenolepisma	Ctenolepisma villosum	Ctenolepisma targionii	Spain	Madrid - Postal code 28904	House	Molero-Baltanás et al. 1996
Lepismatidae	Ctenolepismatinae	Ctenolepisma	Ctenolepisma villosum	Ctenolepisma targionii	Spain	Mequinenza	House	Molero-Baltanás et al. 1996; Molero Baltanás et al. 2015
Lepismatidae	Ctenolepismatinae	Ctenolepisma	Ctenolepisma villosum	Ctenolepisma villosa	Japan	Minami-Tori-shima	-	Uchida, 1955b
Lepismatidae	Ctenolepismatinae	Ctenolepisma	Ctenolepisma villosum	Lepisma targionii	Italy	Naples	Houses	Grassi & Rovelli, 1889b
Lepismatidae	Ctenolepismatinae	Ctenolepisma	Ctenolepisma villosum	Ctenolepisma targionii	Israel	Negev	Probably natural habitats (deserts)	Wygodzinsky, 1952b
Lepismatidae	Ctenolepismatinae	Ctenolepisma	Ctenolepisma villosum	Ctenolepisma villosum	Spain	Puertollano	House	Unpublished data
Lepismatidae	Ctenolepismatinae	Ctenolepisma	Ctenolepisma villosum	Lepisma targionii	Italy	Rome	Houses	Grassi & Rovelli, 1889b
Lepismatidae	Ctenolepismatinae	Ctenolepisma	Ctenolepisma villosum	Ctenolepisma targionii	Spain	Rota	House	Molero-Baltanás et al. 1992
Lepismatidae	Ctenolepismatinae	Ctenolepisma	Ctenolepisma villosum	Ctenolepisma targionii	Israel	Sahl el-Hawa	-	Wygodzinsky, 1952b
Lepismatidae	Ctenolepismatinae	Ctenolepisma	Ctenolepisma villosum	Ctenolepisma targionii	Greece	Santorini island	House	Mendes, 1984b
Lepismatidae	Ctenolepismatinae	Ctenolepisma	Ctenolepisma villosum	Ctenolepisma targionii	Italy	Sardinia	Houses	Escherich, 1905
Lepismatidae	Ctenolepismatinae	Ctenolepisma	Ctenolepisma villosum	Ctenolepisma targionii	Israel	Sde-Boker	Natural habitat	Mendes et al. 2011
Lepismatidae	Ctenolepismatinae	Ctenolepisma	Ctenolepisma villosum	Ctenolepisma villosa	Japan	Shikoku	Houses	Yosii, 1939
Lepismatidae	Ctenolepismatinae	Ctenolepisma	Ctenolepisma villosum	Ctenolepisma targionii	Italy	Siena	House	Molero-Baltanás et al. 2000
Lepismatidae	Ctenolepismatinae	Ctenolepisma	Ctenolepisma villosum	Ctenolepisma targionii	Israel	Tel Arad	Natural habitat	Mendes et al. 2011
Lepismatidae	Ctenolepismatinae	Ctenolepisma	Ctenolepisma villosum	Ctenolepisma targionii	Spain	Trassierra	House	Molero-Baltanás et al. 1992
Lepismatidae	Ctenolepismatinae	Ctenolepisma	Ctenolepisma villosum	Ctenolepisma targionii	Spain	Velada	Abandoned house	Molero-Baltanás et al. 1996; Molero Baltanás et al. 2015
Lepismatidae	Ctenolepismatinae	Ctenolepisma	Ctenolepisma villosum	Ctenolepisma targionii	Spain	Villafames	Abandoned house	Molero-Baltanás et al. 1996; Molero Baltanás et al. 2015
Lepismatidae	Ctenolepismatinae	Ctenolepisma	Ctenolepisma villosum	Ctenolepisma villosa	China	Wannan Medical College	Building	Chen et al. 2019
Lepismatidae	Ctenolepismatinae	Ctenolepisma	Ctenolepisma villosum	Lepisma villosa	India	West India	-	Burmeister, 1838
Lepismatidae	Lepismatinae	Lepisma	Lepisma cf. saccharinum	Forbicina saccharina	France?	-	Trunks, stones and windows	Fourcroy, 1885
Lepismatidae	Lepismatinae	Lepisma	Lepisma cf. saccharinum	Lepisma saccharina	United States	-	-	-
Lepismatidae	Lepismatinae	Lepisma	Lepisma cf. saccharinum	Lepisma saccharina	Portugal	-	Stored products	Baeta-Neves et al. 1956
Lepismatidae	Lepismatinae	Lepisma	Lepisma cf. saccharinum	Lepisma saccharina	Egypt	-	-	Alfieri, 1932
Lepismatidae	Lepismatinae	Lepisma	Lepisma cf. saccharinum	Forbicina semicylindrica	-	-	Domestic	Geoffroy, 1762
Lepismatidae	Lepismatinae	Lepisma	Lepisma cf. saccharinum	Lepisma saccharina	Austria	-	-	Janetschek, 1949
Lepismatidae	Lepismatinae	Lepisma	Lepisma cf. saccharinum	Lepisma saccharina	Japan	-	-	Kinoshita, 1932
Lepismatidae	Lepismatinae	Lepisma	Lepisma cf. saccharinum	Lepisma saccharina	Japan	-	-	Matsumura, 1907
Lepismatidae	Lepismatinae	Lepisma	Lepisma cf. saccharinum	Lepisma saccharina	Japan	-	-	Matsumura, 1931
Lepismatidae	Lepismatinae	Lepisma	Lepisma cf. saccharinum	Lepisma saccharina	Austria?	-	Libraries and other domestic areas	Schrank, 1781
Lepismatidae	Lepismatinae	Lepisma	Lepisma cf. saccharinum	Lepisma saccharina	Taiwan	-	-	Shiraki, 1913
Lepismatidae	Lepismatinae	Lepisma	Lepisma cf. saccharinum	Lepisma saccharina	United States	-	-	Smith & Kelly, 1943
Lepismatidae	Lepismatinae	Lepisma	Lepisma cf. saccharinum	Lepisma saccharina	Japan	-	-	Uchida, 1943a
Lepismatidae	Lepismatinae	Lepisma	Lepisma cf. saccharinum	Lepisma saccharina	New Zealand	"All the country"	Pantries, houses and libraries	Tillyard, 1924
Lepismatidae	Lepismatinae	Lepisma	Lepisma cf. saccharinum	Lepisma saccharina	-	"Cosmopolitan"	Wild in southern area	Handschin, 1940
Lepismatidae	Lepismatinae	Lepisma	Lepisma cf. saccharinum	Lepisma saccharina	United States	"Hawaii"	Domestic	Morita, 1926
Lepismatidae	Lepismatinae	Lepisma	Lepisma cf. saccharinum	Lepisma saccharina	Sweden	"Southern"	Forest slope with big rocks	Agrell, 1944
Lepismatidae	Lepismatinae	Lepisma	Lepisma cf. saccharinum	Lepisma saccharina	Russia	"URSS"	Several rooms and libraries	Sharov, 1964
Lepismatidae	Lepismatinae	Lepisma	Lepisma cf. saccharinum	Forbicina plana	-	"World"	Gardens, houses and other domestic	Geoffroy, 1762
Lepismatidae	Lepismatinae	Lepisma	Lepisma cf. saccharinum	Lepisma saccharina	Sri Lanka	Agrapatana	In the nest of a squirrell	Wygodzinsky, 1957a
Lepismatidae	Lepismatinae	Lepisma	Lepisma cf. saccharinum	Lepisma saccharina	Argentina	Bariloche	Under rotten trunk	Mendes, 1981b
Lepismatidae	Lepismatinae	Lepisma	Lepisma cf. saccharinum	Lepisma saccharina	Italy	Bergamasco	-	Parona, 1887
Lepismatidae	Lepismatinae	Lepisma	Lepisma cf. saccharinum	Lepisma saccharina	Portugal (Madeira)	Cabo Girão	Under Eucalyptus bark	Mendes, 1981c
Lepismatidae	Lepismatinae	Lepisma	Lepisma cf. saccharinum	Lepisma saccharina	Portugal (Madeira)	Caramujo	-	Agrell, 1943
Lepismatidae	Lepismatinae	Lepisma	Lepisma cf. saccharinum	Lepisma saccharina	United Kingdom	Cardiganshire	House	Miles, 1959
Lepismatidae	Lepismatinae	Lepisma	Lepisma cf. saccharinum	Lepisma myrmecobia	Colombia	Cartagena	-	Paclt, 1966
Lepismatidae	Lepismatinae	Lepisma	Lepisma cf. saccharinum	Lepisma saccharina	Panama	Colon	-	Paclt, 1966
Lepismatidae	Lepismatinae	Lepisma	Lepisma cf. saccharinum	Lepisma saccharina	United Kingdom	London	Museum and Library	Moore et al., 2019
Lepismatidae	Lepismatinae	Lepisma	Lepisma cf. saccharinum	Lepisma saccharina	Kazakhstan	Mangischlak promontory (Transcaspia)	Under a stone	Wahlgren, 1899
Lepismatidae	Lepismatinae	Lepisma	Lepisma cf. saccharinum	Lepisma saccharina	Italy	Nizza (Sicily)	-	Parona, 1887
Lepismatidae	Lepismatinae	Lepisma	Lepisma cf. saccharinum	Lepisma saccharina	United Kingdom	Nr. Aberystwyth	House	Miles, 1959
Lepismatidae	Lepismatinae	Lepisma	Lepisma cf. saccharinum	Lepisma saccharina	Italy	Padova	-	Parona, 1887
Lepismatidae	Lepismatinae	Lepisma	Lepisma cf. saccharinum	Lepisma saccharina	Italy	Pavia	-	Parona, 1887
Lepismatidae	Lepismatinae	Lepisma	Lepisma cf. saccharinum	Lepisma saccharina	Portugal (Madeira)	Ponta de Sâo Lourenço	Dry natural habitat	Mendes, 1982c
Lepismatidae	Lepismatinae	Lepisma	Lepisma cf. saccharinum	Lepisma saccharina	Spain	Puerto de la Cruz (Tenerife)	Under stones	Mendes et al. 1992
Lepismatidae	Lepismatinae	Lepisma	Lepisma cf. saccharinum	Lepisma saccharina	Spain	Puerto de la Cruz (Tenerife)	Hotels and houses	Ridley, 1881
Lepismatidae	Lepismatinae	Lepisma	Lepisma cf. saccharinum	Lepisma saccharina	United Kingdom	Rhydyfelin	House	Miles, 1959
Lepismatidae	Lepismatinae	Lepisma	Lepisma cf. saccharinum	Lepisma saccharina	Argentina	Rio Negro	Under rotten trunk	Mendes, 1981b
Lepismatidae	Lepismatinae	Lepisma	Lepisma cf. saccharinum	Lepisma saccharina	Italy	Stazzano	-	Parona, 1887
Lepismatidae	Lepismatinae	Lepisma	Lepisma cf. saccharinum	Lepisma saccharina	Cape Verde	Tarrafal	Natural habitat	Mendes, 1983a
Lepismatidae	Lepismatinae	Lepisma	Lepisma cf. saccharinum	Lepisma saccharina	Tunisia	Tunis?	-	Parona, 1884
Lepismatidae	Lepismatinae	Lepisma	Lepisma cf. saccharinum	Lepisma saccharina	Austria	Tyrol	Houses	Dalla Torre, 1888
Lepismatidae	Lepismatinae	Lepisma	Lepisma cf. saccharinum	Lepisma saccharina	Italy	Venezia	-	Parona, 1887
Lepismatidae	Lepismatinae	Lepisma	Lepisma saccharinum	Lepisma saccharina	Jamaica	-	Domestic	Linnaeus, 1758
Lepismatidae	Lepismatinae	Lepisma	Lepisma saccharinum	Lepisma saccharina	Sweden	-	Probably domestic	Linnaeus, 1758
Lepismatidae	Lepismatinae	Lepisma	Lepisma saccharinum	Lepisma saccharina	United Kingdom	Tristan da Cunha	Synanthropic	Hänel & Irish, 2009
Lepismatidae	Lepismatinae	Lepisma	Lepisma saccharinum	Lepisma saccharina	Portugal	-	Stored products	Baeta-Neves et al. 1956
Lepismatidae	Lepismatinae	Lepisma	Lepisma saccharinum	Lepisma saccharinum	Slovakia	-	-	Paclt, 1959
Lepismatidae	Lepismatinae	Lepisma	Lepisma saccharinum	Lepisma saccharina	Australia	-	Stored grains	Womersley, 1937
Lepismatidae	Lepismatinae	Lepisma	Lepisma saccharinum	Lepisma saccharina	Norway	-	Houses	Aak et al. 2021
Lepismatidae	Lepismatinae	Lepisma	Lepisma saccharinum	Lepisma saccharina	Faroe Islands	-	-	Bloch, 2007
Lepismatidae	Lepismatinae	Lepisma	Lepisma saccharinum	Lepisma saccharina	Switzerland	-	Houses	Füssly, 1775
Lepismatidae	Lepismatinae	Lepisma	Lepisma saccharinum	Lepisma saccharina	Denmark	-	Domestic	Hallas et al. 1977
Lepismatidae	Lepismatinae	Lepisma	Lepisma saccharinum	Lepisma saccharina	Sweden	-	In sugar	Linnaeus, 1762
Lepismatidae	Lepismatinae	Lepisma	Lepisma saccharinum	Lepisma saccharina	Belgium	-	-	Lock, 2001
Lepismatidae	Lepismatinae	Lepisma	Lepisma saccharinum	Lepisma saccharina	Belgium	-	Houses and other buildings	Lock, 2007
Lepismatidae	Lepismatinae	Lepisma	Lepisma saccharinum	Lepisma saccharina	Belgium	-	Houses and other buildings	Lock, 2007
Lepismatidae	Lepismatinae	Lepisma	Lepisma saccharinum	Lepisma saccharina	Belgium	-	Houses and other buildings	Lock, 2007
Lepismatidae	Lepismatinae	Lepisma	Lepisma saccharinum	Lepisma saccharina	Belgium	-	Houses and other buildings	Lock, 2007
Lepismatidae	Lepismatinae	Lepisma	Lepisma saccharinum	Lepisma saccharina	Belgium	-	Houses and other buildings	Lock, 2007
Lepismatidae	Lepismatinae	Lepisma	Lepisma saccharinum	Lepisma saccharina	Belgium	-	Houses and other buildings	Lock, 2007
Lepismatidae	Lepismatinae	Lepisma	Lepisma saccharinum	Lepisma saccharina	-	-	In humid places of houses	Lucas, 1840
Lepismatidae	Lepismatinae	Lepisma	Lepisma saccharinum	Lepisma saccharina	Spain	-	Forest house	Mendes et al. 1993
Lepismatidae	Lepismatinae	Lepisma	Lepisma saccharinum	Lepisma saccharina	Spain	-	Forest house	Mendes et al. 1993
Lepismatidae	Lepismatinae	Lepisma	Lepisma saccharinum	Lepisma saccharifera	Iceland	-	Imported material from Denmark	Mohr, 1786
Lepismatidae	Lepismatinae	Lepisma	Lepisma saccharinum	Lepisma saccharina	Denmark	-	Synanthropic	Müller, 1776
Lepismatidae	Lepismatinae	Lepisma	Lepisma saccharinum	Lepisma saccharina	Spain	-	-	Navás, 1906
Lepismatidae	Lepismatinae	Lepisma	Lepisma saccharinum	Lepisma saccharina	Spain	-	-	Navás, 1906
Lepismatidae	Lepismatinae	Lepisma	Lepisma saccharinum	Lepisma saccharina	Netherlands	-	-	Oudemnas, 1896
Lepismatidae	Lepismatinae	Lepisma	Lepisma saccharinum	Lepisma saccharina	Hungary	-	-	Rumi, 1807
Lepismatidae	Lepismatinae	Lepisma	Lepisma saccharinum	Lepisma saccharina	United Kingdom	-	Books, clothers and others	Samouelle, 1819
Lepismatidae	Lepismatinae	Lepisma	Lepisma saccharinum	Lepisma saccharina	United States	-	Domestic	Slabaugh, 1940
Lepismatidae	Lepismatinae	Lepisma	Lepisma saccharinum	Lepisma saccharina	Australia	-	-	Smith, 2015
Lepismatidae	Lepismatinae	Lepisma	Lepisma saccharinum	Lepisma saccharina	-	-	-	Sulzer, 1761
Lepismatidae	Lepismatinae	Lepisma	Lepisma saccharinum	Lepisma saccharina	Ireland	-	-	Templeton, 1835
Lepismatidae	Lepismatinae	Lepisma	Lepisma saccharinum	Lepisma saccharina	Hungary	-	In a suitcase	Tömösváry, 1884
Lepismatidae	Lepismatinae	Lepisma	Lepisma saccharinum	Lepisma saccharina	Taiwan	-	-	Uchida, 1955a
Lepismatidae	Lepismatinae	Lepisma	Lepisma saccharinum	Lepisma saccharina	China	-	-	Uchida, 1955a
Lepismatidae	Lepismatinae	Lepisma	Lepisma saccharinum	Lepisma saccharina	Switzerland	Trübbach (St. Galler Rheintal)	Free living	Wygodzinsky, 1941b
Lepismatidae	Lepismatinae	Lepisma	Lepisma saccharinum	Lepisma saccharina	-	"America and Europe"	Eating books and wool clothes	Linnaeus, 1767
Lepismatidae	Lepismatinae	Lepisma	Lepisma saccharinum	Lepisma saccharina	China	"Chinese sea"	-	Mendes, 1989b
Lepismatidae	Lepismatinae	Lepisma	Lepisma saccharinum	Lepisma saccharina	-	"Europe"	-	Nicolet, 1847
Lepismatidae	Lepismatinae	Lepisma	Lepisma saccharinum	Lepisma saccharina	-	"Europe"	-	Wygodzinsky, 1941a
Lepismatidae	Lepismatinae	Lepisma	Lepisma saccharinum	Lepisma saccharina	United States	"New York state"	Probably synanthropic	Folsom, 1928
Lepismatidae	Lepismatinae	Lepisma	Lepisma saccharinum	Lepisma saccharina	-	"Yugoslavia"	Under brick in a house in ruins	Weidner, 1950
Lepismatidae	Lepismatinae	Lepisma	Lepisma saccharinum	Lepisma saccharina	Finland	Åbo	Magazines and rooms	Reuter, 1895
Lepismatidae	Lepismatinae	Lepisma	Lepisma saccharinum	Lepisma saccharina	Spain	Aguarón	Natural habitat	Molero Baltanás et al. 2014
Lepismatidae	Lepismatinae	Lepisma	Lepisma saccharinum	Lepisma saccharina	Switzerland	Aigle (Unterwallis)	Free living	Wygodzinsky, 1941b
Lepismatidae	Lepismatinae	Lepisma	Lepisma saccharinum	Lepisma saccharina	France	Ain (Grotte de la Colombiére)	Human dwellings	Wygodzinsky, 1958b
Lepismatidae	Lepismatinae	Lepisma	Lepisma saccharinum	Lepisma saccharina	Portugal (Azores)	Airport of Santa Maria island)	Houses	Mendes et al. 2000
Lepismatidae	Lepismatinae	Lepisma	Lepisma saccharinum	Lepisma saccharina	Iceland	Akureyri	Houses	Tuxen, 1938
Lepismatidae	Lepismatinae	Lepisma	Lepisma saccharinum	Lepisma saccharina	Portugal	Alcoentre pine forest	Under stones	Mendes, 1980a
Lepismatidae	Lepismatinae	Lepisma	Lepisma saccharinum	Lepisma saccharinum	Portugal	Algarve - Lagos	Hotel	Unpublished data
Lepismatidae	Lepismatinae	Lepisma	Lepisma saccharinum	Lepisma saccharina	Italy (Sicily)	All Italy	Houses and under a olive leaf litter	Grassi & Rovelli, 1889a
Lepismatidae	Lepismatinae	Lepisma	Lepisma saccharinum	Lepisma saccharina	Spain	Almadén peak (Sierra Mágina)	Natural habitat	Molero Baltanás et al. 2014
Lepismatidae	Lepismatinae	Lepisma	Lepisma saccharinum	Lepisma saccharina	Spain	Almuñécar	Under Platanus bark	Mendes, 1980a
Lepismatidae	Lepismatinae	Lepisma	Lepisma saccharinum	Lepisma saccharina	Portugal	Alportel	-	Mendes, 1980a
Lepismatidae	Lepismatinae	Lepisma	Lepisma saccharinum	Lepisma saccharina	Poland	Altewalde	Houses	Schubert, 1934
Lepismatidae	Lepismatinae	Lepisma	Lepisma saccharinum	Lepisma saccharina	Netherlands	Amsterdam	Houses, gardens and walls	Wygodzinsky, 1954b
Lepismatidae	Lepismatinae	Lepisma	Lepisma saccharinum	Lepisma saccharina	Hungary	Arad	Houses	Stach, 1928
Lepismatidae	Lepismatinae	Lepisma	Lepisma saccharinum	Lepisma saccharina	Portugal	Arez (Niza)	Under stones	Mendes, 2002b
Lepismatidae	Lepismatinae	Lepisma	Lepisma saccharinum	Lepisma saccharina	Portugal (Azores)	Arrifes (São Miguel island)	House	Mendes et al. 2000
Lepismatidae	Lepismatinae	Lepisma	Lepisma saccharinum	Lepisma saccharina	Spain	Ávila	Natural habitat	Molero-Baltanás et al. 1996; Molero Baltanás et al. 2014
Lepismatidae	Lepismatinae	Lepisma	Lepisma saccharinum	Lepisma saccharina	Spain	Ayora	Messor nest	Molero Baltanás et al. 2014
Lepismatidae	Lepismatinae	Lepisma	Lepisma saccharinum	Lepisma saccharina	Afghanistan	Bagh Chah Babar	Under stones in a garden	Wygodzinsky, 1962a
Lepismatidae	Lepismatinae	Lepisma	Lepisma saccharinum	Lepisma saccharina	United Kingdom (overseas)	Bank’s Valley (Saint Helena)	-	Wygodzinsky, 1970
Lepismatidae	Lepismatinae	Lepisma	Lepisma saccharinum	Lepisma saccharina	Portugal	Barragem do Pego do Altar	Under schistose stones between Cistus	Mendes, 1980a
Lepismatidae	Lepismatinae	Lepisma	Lepisma saccharinum	Lepisma saccharina	Spain	Barx	Natural habitat	Molero Baltanás et al. 2014
Lepismatidae	Lepismatinae	Lepisma	Lepisma saccharinum	Lepisma saccharina	Switzerland	Basel	Houses	Wygodzinsky, 1941b
Lepismatidae	Lepismatinae	Lepisma	Lepisma saccharinum	Lepisma saccharinum	Germany	Bavaria	Old books, cookies and trunks	Schrank, 1803
Lepismatidae	Lepismatinae	Lepisma	Lepisma saccharinum	Lepisma saccharina	Netherlands	Bedelaar	Houses, gardens and walls	Wygodzinsky, 1954b
Lepismatidae	Lepismatinae	Lepisma	Lepisma saccharinum	Lepisma saccharina	Portugal	before Fataca	Degradated Pinus forest	Mendes, 2002b
Lepismatidae	Lepismatinae	Lepisma	Lepisma saccharinum	Lepisma saccharina	Spain	Bejarano stream (Córdoba)	Natural habitat	Molero Baltanás et al. 2014
Lepismatidae	Lepismatinae	Lepisma	Lepisma saccharinum	Lepisma saccharina	Hungary	Békásmegyer	Houses	Stach, 1928
Lepismatidae	Lepismatinae	Lepisma	Lepisma saccharinum	Lepisma saccharina	Portugal	Belas	House	Mendes, 1980a
Lepismatidae	Lepismatinae	Lepisma	Lepisma saccharinum	Lepisma saccharina	Spain	Belchite	Natural habitat	Molero Baltanás et al. 2014
Lepismatidae	Lepismatinae	Lepisma	Lepisma saccharinum	Lepisma saccharina	Spain	Belvís de la Jara	Natural habitat	Molero Baltanás et al. 2014
Lepismatidae	Lepismatinae	Lepisma	Lepisma saccharinum	Lepisma saccharina	Spain	Berlanga de Duero	Natural habitat	Molero-Baltanás et al. 1996; Molero Baltanás et al. 2014
Lepismatidae	Lepismatinae	Lepisma	Lepisma saccharinum	Lepisma saccharina	Portugal	Berlengas	Under stones far from houses	Mendes, 2002b
Lepismatidae	Lepismatinae	Lepisma	Lepisma saccharinum	Lepisma saccharina	Germany	Berlin	Several museums	Querner et al. 2013
Lepismatidae	Lepismatinae	Lepisma	Lepisma saccharinum	Lepisma saccharina	Germany	Berlin	House	Wygodzinsky, 1941b
Lepismatidae	Lepismatinae	Lepisma	Lepisma saccharinum	Lepisma saccharina	Germany	Berlin?	House	de Rossi, 1882
Lepismatidae	Lepismatinae	Lepisma	Lepisma saccharinum	Lepisma saccharina	Portugal	between Alcaria and Torrão	Under Eucalyptus bark	Mendes, 1980a
Lepismatidae	Lepismatinae	Lepisma	Lepisma saccharinum	Lepisma saccharina	Portugal	between Ança and Cantanhede	Under stones in Pinus and Quercus mixed forest	Mendes, 1980a
Lepismatidae	Lepismatinae	Lepisma	Lepisma saccharinum	Lepisma saccharina	Portugal	between Entroncamento and Tomar	In pincones	Mendes, 1980a
Lepismatidae	Lepismatinae	Lepisma	Lepisma saccharinum	Lepisma saccharina	Portugal	between Mora and Pavia	Under Eucalyptus bark	Mendes, 1980a
Lepismatidae	Lepismatinae	Lepisma	Lepisma saccharinum	Lepisma saccharina	Portugal	between Oleiros and Estreito	Under stones in Pinus forest	Mendes, 1980a
Lepismatidae	Lepismatinae	Lepisma	Lepisma saccharinum	Lepisma saccharina	Spain	between Oviedo and Trubia	House	Molero-Baltanás et al. 1996; Molero Baltanás et al. 2014
Lepismatidae	Lepismatinae	Lepisma	Lepisma saccharinum	Lepisma saccharina	Portugal	between Porto Alto and Infantado	Under Pinus bark and in pinecones	Mendes, 1980a
Lepismatidae	Lepismatinae	Lepisma	Lepisma saccharinum	Lepisma saccharina	Portugal	between Sertã and Vila do Rei	Under stones in Pinus forest	Mendes, 1980a
Lepismatidae	Lepismatinae	Lepisma	Lepisma saccharinum	Lepisma saccharina	Portugal	between V.V. Ródão and Castelo Branco	Under schistose stones	Mendes, 1980a
Lepismatidae	Lepismatinae	Lepisma	Lepisma saccharinum	Lepisma saccharina	France	Biery	-	Mendes, 1980a
Lepismatidae	Lepismatinae	Lepisma	Lepisma saccharinum	Lepisma saccharina	Czechia	Bohemia	Houses	Uzel, 1891
Lepismatidae	Lepismatinae	Lepisma	Lepisma saccharinum	Lepisma saccharina	Algeria	Bona	-	Mendes, 1980a
Lepismatidae	Lepismatinae	Lepisma	Lepisma saccharinum	Lepisma saccharina	Belgium	Brussels	Houses and other buildings	Lock, 2007
Lepismatidae	Lepismatinae	Lepisma	Lepisma saccharinum	Lepisma saccharina	Hungary	Budafok	Houses	Stach, 1928
Lepismatidae	Lepismatinae	Lepisma	Lepisma saccharinum	Lepisma saccharina	Hungary	Budapest	Houses	Stach, 1928
Lepismatidae	Lepismatinae	Lepisma	Lepisma saccharinum	Lepism myrmecobia	Cameroon	Buea	-	Paclt, 1966
Lepismatidae	Lepismatinae	Lepisma	Lepisma saccharinum	Lepisma saccharina	Argentina	Buenos Aires	Houses	Silvestri, 1902
Lepismatidae	Lepismatinae	Lepisma	Lepisma saccharinum	Lepisma saccharina	Spain	Cabo de San Antonio (Jávea)	Natural habitat	Molero Baltanás et al. 2014
Lepismatidae	Lepismatinae	Lepisma	Lepisma saccharinum	Lepisma saccharina	Spain	Cabo Roche cliff	Natural habitat	Molero-Baltanás et al. 1992
Lepismatidae	Lepismatinae	Lepisma	Lepisma saccharinum	Lepisma saccharina	Spain	Cabreros del Río (Jabares de los Oteros)	House	Molero-Baltanás et al. 1996; Molero Baltanás et al. 2014
Lepismatidae	Lepismatinae	Lepisma	Lepisma saccharinum	Lepisma saccharina	Spain	Cala Bassa, San José	Natural habitat	Molero Baltanás et al. 2014
Lepismatidae	Lepismatinae	Lepisma	Lepisma saccharinum	Lepisma saccharina	Spain	Camaleño (Cosgaya)	House	Molero-Baltanás et al. 1996; Molero Baltanás et al. 2014
Lepismatidae	Lepismatinae	Lepisma	Lepisma saccharinum	Lepisma saccharina	Brazil	Campos de Jordâo, Capivari (Est. Sâo Paulo)	House	Wygodzinsky, 1948
Lepismatidae	Lepismatinae	Lepisma	Lepisma saccharinum	Lepisma saccharina	Romania	Canaraua	Natural habitat	Hollinger, 1971
Lepismatidae	Lepismatinae	Lepisma	Lepisma saccharinum	Lepisma saccharina	Belgium	Cannes (Sint-Pietersberg)	Natural habitats	Lock, 2007
Lepismatidae	Lepismatinae	Lepisma	Lepisma saccharinum	Lepisma saccharina	Spain	Cañuelo beach (Nerja)	Natural habitat	Molero Baltanás et al. 2014
Lepismatidae	Lepismatinae	Lepisma	Lepisma saccharinum	Lepisma saccharina	Portugal	Cap de Roca	Ant nest	Mendes, 1980a
Lepismatidae	Lepismatinae	Lepisma	Lepisma saccharinum	Lepisma saccharina	Portugal	Cap de Roca	Under stones	Mendes, 1980a
Lepismatidae	Lepismatinae	Lepisma	Lepisma saccharinum	Lepisma saccharina	Portugal	Cap Espichel	Tapinoma nest	Mendes, 1980a
Lepismatidae	Lepismatinae	Lepisma	Lepisma saccharinum	Lepisma saccharina	Spain	Carcastillo	Natural habitat	Molero Baltanás et al. 2014
Lepismatidae	Lepismatinae	Lepisma	Lepisma saccharinum	Lepisma saccharina	Portugal	Carregado	Under Quercus suber bark	Mendes, 2002b
Lepismatidae	Lepismatinae	Lepisma	Lepisma saccharinum	Lepisma saccharina	Portugal	Carvoeiro	House	Mendes, 1980a
Lepismatidae	Lepismatinae	Lepisma	Lepisma saccharinum	Lepisma saccharina	Portugal	Carvoeiro	House	Mendes, 1980a
Lepismatidae	Lepismatinae	Lepisma	Lepisma saccharinum	Lepisma saccharina	Portugal	Carvoeiro (near Mação)	House	Mendes, 1980a
Lepismatidae	Lepismatinae	Lepisma	Lepisma saccharinum	Lepisma saccharina	Portugal	Cascais	Under stones	Wygodzinsky, 1945
Lepismatidae	Lepismatinae	Lepisma	Lepisma saccharinum	Lepisma saccharina	Spain	Caserras	Decaying log	Molero Baltanás et al. 2014
Lepismatidae	Lepismatinae	Lepisma	Lepisma saccharinum	Lepisma saccharina	Portugal	Castelo de Vide para Beira	Under stones in Quercus forest	Mendes, 2002b
Lepismatidae	Lepismatinae	Lepisma	Lepisma saccharinum	Lepisma saccharina	Italy (Sardinia)	Catalano	-	Irish, 1995
Lepismatidae	Lepismatinae	Lepisma	Lepisma saccharinum	Lepisma saccharina	Italy	Catania	-	Grassi, 1886
Lepismatidae	Lepismatinae	Lepisma	Lepisma saccharinum	Lepisma saccharina	Romania	Cave in Valea Cheii	Caves (Natural habitat)	Hollinger, 1971
Lepismatidae	Lepismatinae	Lepisma	Lepisma saccharinum	Lepisma saccharina	Spain	Cercedilla	-	Mendes et al. 1993
Lepismatidae	Lepismatinae	Lepisma	Lepisma saccharinum	Lepisma saccharina	Spain	Cerdanyola del Vallés (Bellaterra)	House	Molero-Baltanás et al. 1996; Molero Baltanás et al. 2014
Lepismatidae	Lepismatinae	Lepisma	Lepisma saccharinum	Lepisma saccharina	Spain	Cerdedelo	Chesnut forest	Molero-Baltanás et al. 1994
Lepismatidae	Lepismatinae	Lepisma	Lepisma saccharinum	Lepism saccharinum	France	Cernay-en-Dormois	-	Paclt, 1961
Lepismatidae	Lepismatinae	Lepisma	Lepisma saccharinum	Lepisma saccharina	Spain	Chamartín	-	Navás, 1906
Lepismatidae	Lepismatinae	Lepisma	Lepisma saccharinum	Lepisma saccharina	Spain	Chera	Natural habitat	Molero Baltanás et al. 2014
Lepismatidae	Lepismatinae	Lepisma	Lepisma saccharinum	Lepisma saccharina	Norway	Christiania (= Oslo)	Synanthropic	Lie-Petersen, 1898
Lepismatidae	Lepismatinae	Lepisma	Lepisma saccharinum	Lepisma saccharina	Spain	Cigales	-	Molero Baltanás et al. 2014
Lepismatidae	Lepismatinae	Lepisma	Lepisma saccharinum	Lepisma saccharina	Spain	Cíjara reservoir	Natural habitat	Molero-Baltanás et al. 1994
Lepismatidae	Lepismatinae	Lepisma	Lepisma saccharinum	Lepisma saccharina	Spain	Cinctorres	Natural habitat	Molero Baltanás et al. 2014
Lepismatidae	Lepismatinae	Lepisma	Lepisma saccharinum	Lepisma saccharina	Spain	Cistierna	Logs	Molero Baltanás et al. 2014
Lepismatidae	Lepismatinae	Lepisma	Lepisma saccharinum	Lepisma saccharina	Bolivia	Cochabamba	-	Wygodzinsky, 1948
Lepismatidae	Lepismatinae	Lepisma	Lepisma saccharinum	Lepisma saccharina	Portugal	Coimbra	House	Wygodzinsky, 1945
Lepismatidae	Lepismatinae	Lepisma	Lepisma saccharinum	Lepisma saccharina	Malta	Comino island	-	Mendes, 1980c
Lepismatidae	Lepismatinae	Lepisma	Lepisma saccharinum	Lepisma saccharina	Portugal	Comporta a Melides	Under dead Pinus bark in Pinus forest	Mendes, 2002b
Lepismatidae	Lepismatinae	Lepisma	Lepisma saccharinum	Lepisma saccharina	Spain	Congosto	Natural habitat	Molero Baltanás et al. 2014
Lepismatidae	Lepismatinae	Lepisma	Lepisma saccharinum	Lepisma saccharina	Spain	Corduente	Pine forest	Molero Baltanás et al. 2014
Lepismatidae	Lepismatinae	Lepisma	Lepisma saccharinum	Lepisma saccharina	United Kingdom	Cornwall	In paper and books	Womersley, 1924
Lepismatidae	Lepismatinae	Lepisma	Lepisma saccharinum	Lepisma saccharina	Mexico	Cuyutlan (Colima)	-	Wygodzinsky, 1948
Lepismatidae	Lepismatinae	Lepisma	Lepisma saccharinum	Lepisma saccharina	United Kingdom	Dalhem / Écosse	-	Mendes, 1980a
Lepismatidae	Lepismatinae	Lepisma	Lepisma saccharinum	Lepisma saccharina	-	Denham / Hamburg	Animal and plant material imported from Denham	Silvestri, 1908b
Lepismatidae	Lepismatinae	Lepisma	Lepisma saccharinum	Lepisma saccharinum	Spain	Devesa de Arriba (Lalín)	House	Unpublished data
Lepismatidae	Lepismatinae	Lepisma	Lepisma saccharinum	Lepisma saccharina	United Kingdom	Devon	Houses	Parfitt, 1891
Lepismatidae	Lepismatinae	Lepisma	Lepisma saccharinum	Lepisma saccharina	Italy (Sardinia)	Di Kammo, Alto Isonzo	-	Irish, 1995
Lepismatidae	Lepismatinae	Lepisma	Lepisma saccharinum	Lepisma saccharina	France	Dijon	House	Mendes, 1980a
Lepismatidae	Lepismatinae	Lepisma	Lepisma saccharinum	Lepisma saccharina	Italy (Sardinia)	Dint	-	Irish, 1995
Lepismatidae	Lepismatinae	Lepisma	Lepisma saccharinum	Lepisma saccharina	Slovakia	Dobó-Berekalja	Houses	Stach, 1928
Lepismatidae	Lepismatinae	Lepisma	Lepisma saccharinum	Lepisma saccharina	Spain	Doñana national park (Almonte)	Tetramorium nest	Molero Baltanás et al. 2014
Lepismatidae	Lepismatinae	Lepisma	Lepisma saccharinum	Lepisma saccharina	Denmark	Dybe	-	Mendes, 1988a
Lepismatidae	Lepismatinae	Lepisma	Lepisma saccharinum	Lepisma saccharina	United Kingdom	Edinburgh district	Probably synanthropic	Carpenter & Evans, 1900
Lepismatidae	Lepismatinae	Lepisma	Lepisma saccharinum	Lepisma saccharina	Spain	El Hoyo de Pinares	Natural habitat	Molero Baltanás et al. 2014
Lepismatidae	Lepismatinae	Lepisma	Lepisma saccharinum	Lepisma saccharina	Spain	El Pedregal	Inside hay in a barn	Molero-Baltanás et al. 1996; Molero Baltanás et al. 2014
Lepismatidae	Lepismatinae	Lepisma	Lepisma saccharinum	Lepisma saccharina	Spain	El Portil lagoon	Natural habitat	Molero-Baltanás et al. 1992
Lepismatidae	Lepismatinae	Lepisma	Lepisma saccharinum	Lepisma saccharina	Spain	Espot	House	Molero Baltanás et al. 2014
Lepismatidae	Lepismatinae	Lepisma	Lepisma saccharinum	Lepisma quercetorum	Portugal	Estoril	-	Wygodzinsky, 1958b
Lepismatidae	Lepismatinae	Lepisma	Lepisma saccharinum	Lepisma saccharina	United Kingdom	Exeter	In paper and books	Womersley, 1924
Lepismatidae	Lepismatinae	Lepisma	Lepisma saccharinum	Lepisma saccharina	Spain	Faramontaos de Tábara	Natural habitat	Molero Baltanás et al. 2014
Lepismatidae	Lepismatinae	Lepisma	Lepisma saccharinum	Lepisma saccharina	Portugal (Azores)	Figueiral (Santa Maria island)	Houses	Mendes et al. 2000
Lepismatidae	Lepismatinae	Lepisma	Lepisma saccharinum	Lepisma saccharina	Spain	Fiscal (Lacort)	House	Molero-Baltanás et al. 1996; Molero Baltanás et al. 2014
Lepismatidae	Lepismatinae	Lepisma	Lepisma saccharinum	Lepisma saccharina	United Kingdom (overseas)	Flagstaff Hill (Saint Helena)	-	Wygodzinsky, 1970
Lepismatidae	Lepismatinae	Lepisma	Lepisma saccharinum	Lepisma saccharina	Switzerland	Flims (Graubünden)	House	Wygodzinsky, 1941b
Lepismatidae	Lepismatinae	Lepisma	Lepisma saccharinum	Lepisma saccharina	Spain	Flix	Under bark of fallen tree	Stach, 1930
Lepismatidae	Lepismatinae	Lepisma	Lepisma saccharinum	Lepisma saccharina	Spain	Flores de Ávila	-	Molero-Baltanás et al. 1996; Molero Baltanás et al. 2014
Lepismatidae	Lepismatinae	Lepisma	Lepisma saccharinum	Lepism saccharinum	Germany	Frankfurt am Main	Oak forest, close to an ant nest	Paclt, 1961
Lepismatidae	Lepismatinae	Lepisma	Lepisma saccharinum	Lepisma saccharina	Faroe Islands	from Giannutri island	Ship close to islands	Mendes, 1980b
Lepismatidae	Lepismatinae	Lepisma	Lepisma saccharinum	Lepisma saccharina	Spain	Fuentelcésped	Natural habitat	Molero Baltanás et al. 2014
Lepismatidae	Lepismatinae	Lepisma	Lepisma saccharinum	Lepisma saccharina	Switzerland	Gais	House	Wygodzinsky, 1941b
Lepismatidae	Lepismatinae	Lepisma	Lepisma saccharinum	Lepisma saccharina	Spain	Gata de Gorgos	Natural habitat	Molero Baltanás et al. 2014
Lepismatidae	Lepismatinae	Lepisma	Lepisma saccharinum	Lepisma saccharina	Italy	Genova	Natural habitats	Mendes, 1980b
Lepismatidae	Lepismatinae	Lepisma	Lepisma saccharinum	Lepisma saccharina	France	Gironde Departament	Synanthropic	Laporte & Laporte, 1847
Lepismatidae	Lepismatinae	Lepisma	Lepisma saccharinum	Lepisma saccharina	United Kingdom	Gloucester	In paper and books	Womersley, 1924
Lepismatidae	Lepismatinae	Lepisma	Lepisma saccharinum	Lepisma saccharina	Spain	Golada	House	Molero-Baltanás et al. 1996; Molero Baltanás et al. 2014
Lepismatidae	Lepismatinae	Lepisma	Lepisma saccharinum	Lepisma saccharina	Turkey	Göreme	Rotten wood	Mendes, 1981d
Lepismatidae	Lepismatinae	Lepisma	Lepisma saccharinum	Lepisma saccharina	Malta	Gozo island	Sand dunes	Mendes, 1987
Lepismatidae	Lepismatinae	Lepisma	Lepisma saccharinum	Lepisma saccharina	Poland	Grudziadz	Natural habitats (pigeon and wasp nests, debris and rotten wood)	Mendes, 1985a
Lepismatidae	Lepismatinae	Lepisma	Lepisma saccharinum	Lepisma saccharina	Spain	Guadalest reservoir (Benimantell)	Natural habitat	Molero Baltanás et al. 2014
Lepismatidae	Lepismatinae	Lepisma	Lepisma saccharinum	Lepisma saccharina	Spain	Güejar-Sierra	Lasius nest in Quercus forest	Molero Baltanás et al. 2014
Lepismatidae	Lepismatinae	Lepisma	Lepisma saccharinum	Lepisma saccharina	Australia	Guluguba	-	Smith, 2015
Lepismatidae	Lepismatinae	Lepisma	Lepisma saccharinum	Lepisma saccharina	Romania	Gura Dobrogii cave	Caves (Natural habitat)	Hollinger, 1971
Lepismatidae	Lepismatinae	Lepisma	Lepisma saccharinum	Lepisma saccharina	Netherlands	Haelen	Houses, gardens and walls	Wygodzinsky, 1954b
Lepismatidae	Lepismatinae	Lepisma	Lepisma saccharinum	Lepisma saccharina	Germany	Hamburg	Domestic	Mohr, 1923
Lepismatidae	Lepismatinae	Lepisma	Lepisma saccharinum	Lepisma saccharina	Germany	Hamburg	Houses and abandoned ruins	Sahrhage, 1953
Lepismatidae	Lepismatinae	Lepisma	Lepisma saccharinum	Lepisma saccharina	Germany	Heidesheim	House	Sturm, 1956
Lepismatidae	Lepismatinae	Lepisma	Lepisma saccharinum	Lepisma saccharina	Finland	Helsingfors	Magazines and rooms	Reuter, 1895
Lepismatidae	Lepismatinae	Lepisma	Lepisma saccharinum	Lepisma saccharina	Netherlands	Hilversum	Houses, gardens and walls	Wygodzinsky, 1954b
Lepismatidae	Lepismatinae	Lepisma	Lepisma saccharinum	Lepisma saccharina	Japan	Honshu	-	Uchida, 1955a
Lepismatidae	Lepismatinae	Lepisma	Lepisma saccharinum	Lepisma saccharina	Portugal (Azores)	Horta (Faial Island)	Houses and gardens	Mendes et al. 2000
Lepismatidae	Lepismatinae	Lepisma	Lepisma saccharinum	Lepisma saccharina	Portugal	Infantado	Quercus suber leaf litter	Mendes, 1980a
Lepismatidae	Lepismatinae	Lepisma	Lepisma saccharinum	Lepism saccharinum	Austria	Innsbruck	-	Paclt, 1961
Lepismatidae	Lepismatinae	Lepisma	Lepisma saccharinum	Lepisma saccharina	Germany	Jena	Old houses	Boettger, 1910
Lepismatidae	Lepismatinae	Lepisma	Lepisma saccharinum	Lepisma saccharina	North Korea	Jongak-san (P'yŏngyangi province)	Slope of mixed forest, under stones	Mendes, 1993a
Lepismatidae	Lepismatinae	Lepisma	Lepisma saccharinum	Lepisma saccharina	Afghanistan	Kabul	Under stones in a garden	Wygodzinsky, 1962a
Lepismatidae	Lepismatinae	Lepisma	Lepisma saccharinum	Lepisma saccharina	Greece	Kamare, cape Akrotini	Natural habitats probably	Mendes, 1984b
Lepismatidae	Lepismatinae	Lepisma	Lepisma saccharinum	Lepisma saccharina	Russia	Kandalaksha	Magazines and rooms	Reuter, 1895
Lepismatidae	Lepismatinae	Lepisma	Lepisma saccharinum	Lepisma saccharina	Tunisia	Kerkouane beach	Natural habitats	Mendes, 1993a
Lepismatidae	Lepismatinae	Lepisma	Lepisma saccharinum	Lepisma saccharina	Ukraine	Kharkov	-	Wahlgren, 1899
Lepismatidae	Lepismatinae	Lepisma	Lepisma saccharinum	Lepisma saccharina	Ukraine	Kiew	-	Wahlgren, 1899
Lepismatidae	Lepismatinae	Lepisma	Lepisma saccharinum	Lepisma saccharina	Austria	Klagenfurt	Domestic	Latzel, 1921
Lepismatidae	Lepismatinae	Lepisma	Lepisma saccharinum	Lepisma saccharina	Hungary	Komjáti	Houses	Stach, 1928
Lepismatidae	Lepismatinae	Lepisma	Lepisma saccharinum	Lepisma saccharina	Poland	Krag, near Slawno	Natural habitats (pigeon and wasp nests, debris and rotten wood)	Mendes, 1985a
Lepismatidae	Lepismatinae	Lepisma	Lepisma saccharinum	Lepisma saccharina	Poland	Kroscienko	House	Stach, 1919
Lepismatidae	Lepismatinae	Lepisma	Lepisma saccharinum	Lepisma saccharina	Poland	Krzyworzeka, near Dobczyce	Natural habitats (pigeon and wasp nests, debris and rotten wood)	Mendes, 1985a
Lepismatidae	Lepismatinae	Lepisma	Lepisma saccharinum	Lepisma saccharina	France	L´Homme d'Armes, close to Montélimar (Dpt. Drôme)	Free living	Wygodzinsky, 1941b
Lepismatidae	Lepismatinae	Lepisma	Lepisma saccharinum	Lepisma saccharina	Spain	La Bisbal del Penedés (Can Gordey)	House	Molero-Baltanás et al. 1996; Molero Baltanás et al. 2014
Lepismatidae	Lepismatinae	Lepisma	Lepisma saccharinum	Lepisma saccharina	Spain	La Coma y la Pedra	House	Molero Baltanás et al. 2014
Lepismatidae	Lepismatinae	Lepisma	Lepisma saccharinum	Lepisma saccharina	Argentina	La Falda (Córdoba)	-	Wygodzinsky, 1948
Lepismatidae	Lepismatinae	Lepisma	Lepisma saccharinum	Lepisma saccharina	Italy (Sardinia)	La Presa (La Maddalena)	-	Irish, 1995
Lepismatidae	Lepismatinae	Lepisma	Lepisma saccharinum	Lepisma saccharina	Italy	La Spezia	Natural habitats	Mendes, 1980b
Lepismatidae	Lepismatinae	Lepisma	Lepisma saccharinum	Lepisma saccharina	India	Lachen	Bungalows	Wygodzinsky, 1954a
Lepismatidae	Lepismatinae	Lepisma	Lepisma saccharinum	Lepisma saccharina	Romania	Lacul Razelm (Dolosman)	Natural habitat	Hollinger, 1971
Lepismatidae	Lepismatinae	Lepisma	Lepisma saccharinum	Lepisma saccharina	Portugal	Lagoa Azul	Under Pinus bark and stones	Mendes, 1980a
Lepismatidae	Lepismatinae	Lepisma	Lepisma saccharinum	Lepisma saccharina	Portugal (Azores)	Lagoa do Ginjal (Terceira island)	Houses and gardens	Mendes et al. 2000
Lepismatidae	Lepismatinae	Lepisma	Lepisma saccharinum	Lepisma saccharina	Argentina	Laguna La Brava (Mar del Plata)	-	Wygodzinsky, 1948
Lepismatidae	Lepismatinae	Lepisma	Lepisma saccharinum	Lepisma saccharina	France	Larry	House	Mendes, 1980a
Lepismatidae	Lepismatinae	Lepisma	Lepisma saccharinum	Lepisma saccharina	Spain	Las Peñas de Riglos	Natural habitat	Molero Baltanás et al. 2014
Lepismatidae	Lepismatinae	Lepisma	Lepisma saccharinum	Lepisma saccharina	Spain	Las Ventas con Peña Aguilera	Abandoned house	Molero-Baltanás et al. 1996; Molero Baltanás et al. 2014
Lepismatidae	Lepismatinae	Lepisma	Lepisma saccharinum	Lepisma saccharina	Spain	Lebeña	-	Molero-Baltanás et al. 1994
Lepismatidae	Lepismatinae	Lepisma	Lepisma saccharinum	Lepisma saccharina	United Kingdom	Leeds	Domestic, in a laboratory	Brown, 1923
Lepismatidae	Lepismatinae	Lepisma	Lepisma saccharinum	Lepisma saccharina	Netherlands	Leiden	Houses, gardens and walls	Wygodzinsky, 1954b
Lepismatidae	Lepismatinae	Lepisma	Lepisma saccharinum	Lepisma saccharinum	Spain	Lena	House bedroom	Unpublished data
Lepismatidae	Lepismatinae	Lepisma	Lepisma saccharinum	Lepisma saccharina	Germany	Leverkusen	Silk fabrics	Laibach, 1952
Lepismatidae	Lepismatinae	Lepisma	Lepisma saccharinum	Lepisma saccharina	Cyprus	Limassol	-	Wygodzinsky, 1952b
Lepismatidae	Lepismatinae	Lepisma	Lepisma saccharinum	Lepisma saccharina	Spain	Linares (La Hermida)	Houses	Molero-Baltanás et al. 1996; Molero Baltanás et al. 2014
Lepismatidae	Lepismatinae	Lepisma	Lepisma saccharinum	Lepisma saccharina	Poland	Lipkowo, near Czerniejewo	Natural habitats (pigeon and wasp nests, debris and rotten wood)	Mendes, 1985a
Lepismatidae	Lepismatinae	Lepisma	Lepisma saccharinum	Lepisma saccharina	Portugal	Lisbon	House	Mendes, 1980a
Lepismatidae	Lepismatinae	Lepisma	Lepisma saccharinum	Lepisma saccharina	Portugal	Lisbon	House bedroom	Mendes, 2002b
Lepismatidae	Lepismatinae	Lepisma	Lepisma saccharinum	Lepisma saccharina	Portugal	Lisbon	House bedroom	Mendes, 2002b
Lepismatidae	Lepismatinae	Lepisma	Lepisma saccharinum	Lepisma saccharina	Portugal	Lisbon	Under stones in an open area	Wygodzinsky, 1945
Lepismatidae	Lepismatinae	Lepisma	Lepisma saccharinum	Lepisma saccharina	Spain	Loarre	Quercus leaf litter	Molero Baltanás et al. 2014
Lepismatidae	Lepismatinae	Lepisma	Lepisma saccharinum	Lepisma saccharina	United States	Loggerhead Key (Dry Tortugas Island)	Leaf litter of Casuarina	Wygodzinsky, 1972
Lepismatidae	Lepismatinae	Lepisma	Lepisma saccharinum	Lepisma saccharina	Spain	Loporzano	Natural habitat	Molero Baltanás et al. 2014
Lepismatidae	Lepismatinae	Lepisma	Lepisma saccharinum	Lepisma saccharina	Spain	Los Arcos	Natural habitat	Molero Baltanás et al. 2014
Lepismatidae	Lepismatinae	Lepisma	Lepisma saccharinum	Lepisma saccharina	Spain	Los Tojos (Cabuérniga forest)	House	Molero-Baltanás et al. 1996; Molero Baltanás et al. 2014
Lepismatidae	Lepismatinae	Lepisma	Lepisma saccharinum	Lepisma saccharina	Spain	Luna	Natural habitat	Molero Baltanás et al. 2014
Lepismatidae	Lepismatinae	Lepisma	Lepisma saccharinum	Lepisma saccharina	Germany	Lützeltal	Free living	Wygodzinsky, 1941b
Lepismatidae	Lepismatinae	Lepisma	Lepisma saccharinum	Lepisma saccharina	Portugal	Mação	Under fragments of Pinus bark	Mendes, 1980a
Lepismatidae	Lepismatinae	Lepisma	Lepisma saccharinum	Lepisma saccharina	Spain	Maderuelo	Aphaenogaster nest	Molero Baltanás et al. 2014
Lepismatidae	Lepismatinae	Lepisma	Lepisma saccharinum	Lepisma saccharina	Spain	Madrid, Postal code 28001	House	Molero-Baltanás et al. 1996
Lepismatidae	Lepismatinae	Lepisma	Lepisma saccharinum	Lepisma saccharina	Spain	Madrid, Postal code 28006	House	Molero-Baltanás et al. 1996
Lepismatidae	Lepismatinae	Lepisma	Lepisma saccharinum	Lepisma saccharina	Spain	Madrid, Postal code 28007	House	Molero-Baltanás et al. 1996
Lepismatidae	Lepismatinae	Lepisma	Lepisma saccharinum	Lepisma saccharina	Spain	Madrid, Postal code 28011	House	Molero-Baltanás et al. 1996
Lepismatidae	Lepismatinae	Lepisma	Lepisma saccharinum	Lepisma saccharina	Spain	Madrid, Postal code 28021	House	Molero-Baltanás et al. 1996
Lepismatidae	Lepismatinae	Lepisma	Lepisma saccharinum	Lepisma saccharina	Spain	Madrid, Postal code 28023	House	Molero-Baltanás et al. 1996
Lepismatidae	Lepismatinae	Lepisma	Lepisma saccharinum	Lepisma saccharina	Spain	Madrid, Postal code 28025	House	Molero-Baltanás et al. 1996
Lepismatidae	Lepismatinae	Lepisma	Lepisma saccharinum	Lepisma saccharina	Spain	Madrid, Postal code 28027	House	Molero-Baltanás et al. 1996
Lepismatidae	Lepismatinae	Lepisma	Lepisma saccharinum	Lepisma saccharina	Spain	Madrid, Postal code 28028	House	Molero-Baltanás et al. 1996
Lepismatidae	Lepismatinae	Lepisma	Lepisma saccharinum	Lepisma saccharina	Spain	Madrid, Postal code 28033	House	Molero-Baltanás et al. 1996
Lepismatidae	Lepismatinae	Lepisma	Lepisma saccharinum	Lepisma saccharina	Spain	Madrid, Postal code 28034	House	Molero-Baltanás et al. 1996
Lepismatidae	Lepismatinae	Lepisma	Lepisma saccharinum	Lepisma saccharina	Spain	Madrid, Postal code 28034	House	Molero-Baltanás et al. 1996
Lepismatidae	Lepismatinae	Lepisma	Lepisma saccharinum	Lepisma saccharina	Spain	Madrid, Postal code 28039	House	Molero-Baltanás et al. 1996
Lepismatidae	Lepismatinae	Lepisma	Lepisma saccharinum	Lepisma saccharina	Spain	Madrid, Postal code 28043	House	Molero-Baltanás et al. 1996
Lepismatidae	Lepismatinae	Lepisma	Lepisma saccharinum	Lepisma saccharina	Spain	Madrid, Postal code 28044	House	Molero-Baltanás et al. 1996
Lepismatidae	Lepismatinae	Lepisma	Lepisma saccharinum	Lepisma saccharina	Spain	Madrid, Postal code 28047	House	Molero-Baltanás et al. 1996
Lepismatidae	Lepismatinae	Lepisma	Lepisma saccharinum	Lepisma saccharina	Spain	Madrid, Postal code 28240	House	Molero-Baltanás et al. 1996
Lepismatidae	Lepismatinae	Lepisma	Lepisma saccharinum	Lepisma saccharina	Spain	Madrid, Postal code 28804	House	Molero-Baltanás et al. 1996
Lepismatidae	Lepismatinae	Lepisma	Lepisma saccharinum	Lepisma saccharina	Spain	Madrid, Postal code 28921	House	Molero-Baltanás et al. 1996
Lepismatidae	Lepismatinae	Lepisma	Lepisma saccharinum	Lepisma saccharina	Spain	Madrid, Postal code 28937	House	Molero-Baltanás et al. 1996
Lepismatidae	Lepismatinae	Lepisma	Lepisma saccharinum	Lepisma saccharina	India	Mangun	Wall of house	Hazra et al. 2003
Lepismatidae	Lepismatinae	Lepisma	Lepisma saccharinum	Lepisma saccharina	Germany	Marburg?	-	Meyer, 1932
Lepismatidae	Lepismatinae	Lepisma	Lepisma saccharinum	Lepisma saccharina	Romania	Marosvásárhely	Houses	Stach, 1928
Lepismatidae	Lepismatinae	Lepisma	Lepisma saccharinum	Lepisma saccharina	Algeria	Massif de l’Edough	Natural habitats	Mendes, 1993a
Lepismatidae	Lepismatinae	Lepisma	Lepisma saccharinum	Lepisma saccharina	Portugal	Mata do Vidal / Serra da Arrábida	Quercus forest	Mendes, 1980a
Lepismatidae	Lepismatinae	Lepisma	Lepisma saccharinum	Lepisma saccharina	Spain	Matapozuelos	Pine forest	Molero Baltanás et al. 2014
Lepismatidae	Lepismatinae	Lepisma	Lepisma saccharinum	Lepisma saccharina	Australia	Melbourne	-	Smith, 2015
Lepismatidae	Lepismatinae	Lepisma	Lepisma saccharinum	Lepisma saccharina	Australia	Melbourne	Grain store	Smith, 2015
Lepismatidae	Lepismatinae	Lepisma	Lepisma saccharinum	Lepisma saccharina	Mexico	Mexico city	-	Wygodzinsky, 1948
Lepismatidae	Lepismatinae	Lepisma	Lepisma saccharinum	Lepisma saccharina	Spain	Mogente	Natural habitat	Molero Baltanás et al. 2014
Lepismatidae	Lepismatinae	Lepisma	Lepisma saccharinum	Lepisma saccharina	France	Mont Ventoux	Human dwellings	Wygodzinsky, 1958b
Lepismatidae	Lepismatinae	Lepisma	Lepisma saccharinum	Lepisma saccharina	Spain	Montarco	-	Mendes et al. 1993
Lepismatidae	Lepismatinae	Lepisma	Lepisma saccharinum	Lepisma saccharina	Spain	Montroi	Natural habitat	Molero Baltanás et al. 2014
Lepismatidae	Lepismatinae	Lepisma	Lepisma saccharinum	Lepisma saccharina	Netherlands (overseas)	Mullet Pond Bay (San Martin island)	Limestone debris	Wygodzinsky, 1959a
Lepismatidae	Lepismatinae	Lepisma	Lepisma saccharinum	Lepisma saccharina	Spain	Muñana	Natural habitat	Molero Baltanás et al. 2014
Lepismatidae	Lepismatinae	Lepisma	Lepisma saccharinum	Lepisma saccharina	Spain	Muñogalindo (Adaja valley)	Natural habitat	Molero Baltanás et al. 2014
Lepismatidae	Lepismatinae	Lepisma	Lepisma saccharinum	Lepisma saccharina	Spain	Murillo del Río Leza	Natural habitat	Molero Baltanás et al. 2014
Lepismatidae	Lepismatinae	Lepisma	Lepisma saccharinum	Lepisma saccharina	United Kingdom (overseas)	N. Deadwood Plain (Saint Helena)	-	Wygodzinsky, 1970
Lepismatidae	Lepismatinae	Lepisma	Lepisma saccharinum	Lepisma saccharina	Slovakia	Nagysalló	Houses	Stach, 1928
Lepismatidae	Lepismatinae	Lepisma	Lepisma saccharinum	Lepisma saccharina	Portugal	near Batalha	Under stones	Mendes, 1980a
Lepismatidae	Lepismatinae	Lepisma	Lepisma saccharinum	Lepisma saccharina	Portugal	near Boleiros	Under calcareous stones	Mendes, 1980a
Lepismatidae	Lepismatinae	Lepisma	Lepisma saccharinum	Lepisma saccharina	Portugal	near Castelo de Vide	Under stones in Quercus forest	Mendes, 1980a
Lepismatidae	Lepismatinae	Lepisma	Lepisma saccharinum	Lepisma saccharina	Portugal	near Figueirinha / Serra da Arrábida	Under calcareous stones	Mendes, 1980a
Lepismatidae	Lepismatinae	Lepisma	Lepisma saccharinum	Lepisma saccharina	Portugal	near Negrais	Under calcareous stones	Mendes, 1980a
Lepismatidae	Lepismatinae	Lepisma	Lepisma saccharinum	Lepisma saccharina	France (Corsica)	near Parata	Natural habitat	Mendes, 1980a
Lepismatidae	Lepismatinae	Lepisma	Lepisma saccharinum	Lepisma saccharina	Spain	near Peñón de los Machos	Natural habitat	Molero-Baltanás et al. 1994
Lepismatidae	Lepismatinae	Lepisma	Lepisma saccharinum	Lepisma saccharina	Portugal	near Porto de Mós	Under calcareous stones	Mendes, 1980a
Lepismatidae	Lepismatinae	Lepisma	Lepisma saccharinum	Lepisma saccharina	Portugal	near Pulo do Lobo	Under stones in Cistus shrub	Mendes, 1980a
Lepismatidae	Lepismatinae	Lepisma	Lepisma saccharinum	Lepisma saccharina	Portugal	near Repolho	Under Eucalyptus bark	Mendes, 1980a
Lepismatidae	Lepismatinae	Lepisma	Lepisma saccharinum	Lepisma saccharina	Portugal	near Rio Maior	Under Eucalyptus bark and stones	Mendes, 1980a
Lepismatidae	Lepismatinae	Lepisma	Lepisma saccharinum	Lepisma saccharina	Portugal	near Sines	In pinecones	Mendes, 1980a
Lepismatidae	Lepismatinae	Lepisma	Lepisma saccharinum	Lepisma saccharina	Portugal	near Valhelhas	Ant nest	Mendes, 1980a
Lepismatidae	Lepismatinae	Lepisma	Lepisma saccharinum	Lepisma saccharina	Portugal	near Vendas Novas	Under Pinus bark	Mendes, 1980a
Lepismatidae	Lepismatinae	Lepisma	Lepisma saccharinum	Lepisma saccharina	Netherlands	Neercane Castle	Houses, gardens and walls	Wygodzinsky, 1954b
Lepismatidae	Lepismatinae	Lepisma	Lepisma saccharinum	Lepisma saccharina	Israel	Nes-Harim	Natural habitats probably	Mendes, 1995
Lepismatidae	Lepismatinae	Lepisma	Lepisma saccharinum	Lepism saccharinum	Germany	Neustadt	Hen house / house	Paclt, 1961
Lepismatidae	Lepismatinae	Lepisma	Lepisma saccharinum	Lepisma saccharina	United States	Newark	-	Wygodzinsky, 1948
Lepismatidae	Lepismatinae	Lepisma	Lepisma saccharinum	Lepisma saccharina	Greece	Nisís Palaiá Kaméni	Natural habitats probably	Mendes, 1984b
Lepismatidae	Lepismatinae	Lepisma	Lepisma saccharinum	Lepisma saccharina	Norway	Odalen	Synanthropic	Lie-Petersen, 1898
Lepismatidae	Lepismatinae	Lepisma	Lepisma saccharinum	Lepisma saccharina	Portugal	Odeceixe	Inside pinecones in Pinus forest	Mendes, 2002b
Lepismatidae	Lepismatinae	Lepisma	Lepisma saccharinum	Lepisma saccharina	Portugal	Oeiras	House	Mendes, 1980a
Lepismatidae	Lepismatinae	Lepisma	Lepisma saccharinum	Lepisma saccharina	Portugal	Oeiras	House bedroom	Mendes, 2002b
Lepismatidae	Lepismatinae	Lepisma	Lepisma saccharinum	Lepisma saccharina	United States	Ohio University Campus	Library	Barnhart, 1961
Lepismatidae	Lepismatinae	Lepisma	Lepisma saccharinum	Lepisma saccharina	North Macedonia	Ohrid	Chestnut tree forests, under stones and leaf litter	Mendes, 1981d
Lepismatidae	Lepismatinae	Lepisma	Lepisma saccharinum	Lepisma saccharina	Spain	Olocau	Natural habitat	Molero Baltanás et al. 2014
Lepismatidae	Lepismatinae	Lepisma	Lepisma saccharinum	Lepisma saccharina	Spain	Oseja de Sajambre	Decaying log	Molero-Baltanás et al. 1994
Lepismatidae	Lepismatinae	Lepisma	Lepisma saccharinum	Lepisma saccharinum	Spain	Oviedo	House bathroom	Unpublished data
Lepismatidae	Lepismatinae	Lepisma	Lepisma saccharinum	Lepisma saccharina	Spain	Pallars-Jussá (Sossis)	Natural habitat	Molero Baltanás et al. 2014
Lepismatidae	Lepismatinae	Lepisma	Lepisma saccharinum	Lepisma saccharina	Portugal	Pancas	Inside pinecones of P. pinaster	Mendes, 1988a
Lepismatidae	Lepismatinae	Lepisma	Lepisma saccharinum	Lepisma saccharina	Portugal	Pancas	Under stones in Eucalyptus plantation	Mendes, 1988a
Lepismatidae	Lepismatinae	Lepisma	Lepisma saccharinum	Lepisma saccharina	Finland	Pargas	Magazines and rooms	Reuter, 1895
Lepismatidae	Lepismatinae	Lepisma	Lepisma saccharinum	Lepisma saccharina	France	Paris?	-	Guérin-Méneville, 1844
Lepismatidae	Lepismatinae	Lepisma	Lepisma saccharinum	Lepisma saccharina	Portugal	Pedra Furada	Under calcareous stones	Mendes, 1980a
Lepismatidae	Lepismatinae	Lepisma	Lepisma saccharinum	Lepisma saccharina	Spain	Peralejos	House	Molero-Baltanás et al. 1996; Molero Baltanás et al. 2014
Lepismatidae	Lepismatinae	Lepisma	Lepisma saccharinum	Lepisma saccharina	Romania	Pestera Casian (Casian cave)	Caves (Natural habitat)	Hollinger, 1971
Lepismatidae	Lepismatinae	Lepisma	Lepisma saccharinum	Lepisma saccharina	Spain	Petín	Aphaenogaster nest	Molero Baltanás et al. 2014
Lepismatidae	Lepismatinae	Lepisma	Lepisma saccharinum	Lepisma saccharina	Spain	Pico Bermejo (Horconera)	Natural habitat	Molero-Baltanás et al. 1992
Lepismatidae	Lepismatinae	Lepisma	Lepisma saccharinum	Lepisma saccharina	Portugal	Pinhal Novo	House bedroom	Mendes, 2002b
Lepismatidae	Lepismatinae	Lepisma	Lepisma saccharinum	Lepisma saccharina	Netherlands	Poeldjik	Houses, gardens and walls	Wygodzinsky, 1954b
Lepismatidae	Lepismatinae	Lepisma	Lepisma saccharinum	Lepisma saccharina	Spain	Polaciones	House	Molero-Baltanás et al. 1996; Molero Baltanás et al. 2014
Lepismatidae	Lepismatinae	Lepisma	Lepisma saccharinum	Lepisma saccharina	Spain	Ponferrada (San Cristóbal de Valdueza)	Natural habitat	Molero Baltanás et al. 2014
Lepismatidae	Lepismatinae	Lepisma	Lepisma saccharinum	Lepisma saccharina	Portugal (Azores)	Ponta Delgada (São Miguel island)	Public garden	Mendes et al. 2000
Lepismatidae	Lepismatinae	Lepisma	Lepisma saccharinum	Lepisma saccharina	Portugal (Azores)	Ponta Delgada (Sâo Miguel)	House	Mendes, 1982c
Lepismatidae	Lepismatinae	Lepisma	Lepisma saccharinum	Lepisma saccharina	Portugal	Pontes, near Setúbal	Under Pinus bark	Mendes, 1980a
Lepismatidae	Lepismatinae	Lepisma	Lepisma saccharinum	Lepisma saccharina	Spain	Portinatx, San Juan Bautista	Natural habitat	Molero Baltanás et al. 2014
Lepismatidae	Lepismatinae	Lepisma	Lepisma saccharinum	Lepisma saccharina	Poland	Poznan	Natural habitats (pigeon and wasp nests, debris and rotten wood)	Mendes, 1985a
Lepismatidae	Lepismatinae	Lepisma	Lepisma saccharinum	Lepisma saccharina	United Kingdom (overseas)	Prosperous Bay Plain (Saint Helena)	-	Wygodzinsky, 1970
Lepismatidae	Lepismatinae	Lepisma	Lepisma saccharinum	Lepisma saccharina	Spain	Puebla de Don Fadrique (Toscana Nueva)	House in ruins	Molero-Baltanás et al. 1996; Molero Baltanás et al. 2014
Lepismatidae	Lepismatinae	Lepisma	Lepisma saccharinum	Lepisma saccharina	-	Puj	Houses	Stach, 1928
Lepismatidae	Lepismatinae	Lepisma	Lepisma saccharinum	Lepisma saccharina	Netherlands	Putten	Houses, gardens and walls	Wygodzinsky, 1954b
Lepismatidae	Lepismatinae	Lepisma	Lepisma saccharinum	Lepisma saccharina	Portugal	Queluz	House	Mendes, 1980a
Lepismatidae	Lepismatinae	Lepisma	Lepisma saccharinum	Lepisma saccharina	Portugal	Queluz	House	Mendes, 1980a
Lepismatidae	Lepismatinae	Lepisma	Lepisma saccharinum	Lepisma saccharina	Portugal	Queluz	House	Mendes, 1980a
Lepismatidae	Lepismatinae	Lepisma	Lepisma saccharinum	Lepisma saccharina	Portugal	Queluz	House	Mendes, 1980a
Lepismatidae	Lepismatinae	Lepisma	Lepisma saccharinum	Lepisma saccharina	Portugal	Queluz	House	Mendes, 1980a
Lepismatidae	Lepismatinae	Lepisma	Lepisma saccharinum	Lepisma saccharina	Portugal	Queluz	House	Mendes, 1980a
Lepismatidae	Lepismatinae	Lepisma	Lepisma saccharinum	Lepisma saccharina	Portugal	Queluz	House	Mendes, 1980a
Lepismatidae	Lepismatinae	Lepisma	Lepisma saccharinum	Lepisma saccharina	Portugal	Queluz	House bedroom	Mendes, 2002b
Lepismatidae	Lepismatinae	Lepisma	Lepisma saccharinum	Lepisma saccharina	Ukraine	Radomysl district	-	Belke, 1866
Lepismatidae	Lepismatinae	Lepisma	Lepisma saccharinum	Lepisma saccharina	Germany	Ratisbona	-	Koch, 1840
Lepismatidae	Lepismatinae	Lepisma	Lepisma saccharinum	Lepisma saccharina	Germany	Regensburg	-	Koch, 1840
Lepismatidae	Lepismatinae	Lepisma	Lepisma saccharinum	Lepisma saccharina	Portugal (Azores)	Relva, 1 km north from Povoacâo	Natural habitats (under stones)	Wygodzinsky, 1962b
Lepismatidae	Lepismatinae	Lepisma	Lepisma saccharinum	Lepisma saccharina	Spain	Retuerta de Pina	Window of an hotel	Bach et al. 1993
Lepismatidae	Lepismatinae	Lepisma	Lepisma saccharinum	Lepisma saccharina	Spain	Retuerta de Pina	Under Pinus bark and stones	Bach et al. 1993
Lepismatidae	Lepismatinae	Lepisma	Lepisma saccharinum	Lepisma saccharina	Spain	Retuerta de Pina	Under rock	Bach et al. 1993
Lepismatidae	Lepismatinae	Lepisma	Lepisma saccharinum	Lepisma saccharina	Spain	Ribadesella	-	Molero-Baltanás et al. 1996; Molero Baltanás et al. 2014
Lepismatidae	Lepismatinae	Lepisma	Lepisma saccharinum	Lepisma saccharina	Portugal (Azores)	Ribeirâo dos Lagos	Natural habitats (under stones)	Wygodzinsky, 1962b
Lepismatidae	Lepismatinae	Lepisma	Lepisma saccharinum	Lepisma saccharina	Argentina	Río Segundo (Córdoba)	-	Wygodzinsky, 1948
Lepismatidae	Lepismatinae	Lepisma	Lepisma saccharinum	Lepisma saccharina	Germany	Saarbrücken	House	Mendes, 1980a
Lepismatidae	Lepismatinae	Lepisma	Lepisma saccharinum	Lepisma saccharina	Spain	Salamanca	-	Molero Baltanás et al. 2014
Lepismatidae	Lepismatinae	Lepisma	Lepisma saccharinum	Lepisma saccharina	Spain	Salamanca	-	Molero Baltanás et al. 2014
Lepismatidae	Lepismatinae	Lepisma	Lepisma saccharinum	Lepisma saccharina	Spain	Salamanca	-	Molero Baltanás et al. 2014
Lepismatidae	Lepismatinae	Lepisma	Lepisma saccharinum	Lepisma saccharina	Spain	Salamanca	-	Molero Baltanás et al. 2014
Lepismatidae	Lepismatinae	Lepisma	Lepisma saccharinum	Lepisma saccharina	Spain	Salamanca	House	Molero-Baltanás et al. 1996; Molero Baltanás et al. 2014
Lepismatidae	Lepismatinae	Lepisma	Lepisma saccharinum	Lepisma saccharina	United States	Salem	Under boards covering a well	Packard, 1873
Lepismatidae	Lepismatinae	Lepisma	Lepisma saccharinum	Lepisma saccharina	United States	Salem, Georgetown (Massachusetts)	Under boards covering a well	Packard, 1873
Lepismatidae	Lepismatinae	Lepisma	Lepisma saccharinum	Lepisma saccharina	Spain	San Cristóbal (Menorca)	-	Mendes, 1980a
Lepismatidae	Lepismatinae	Lepisma	Lepisma saccharinum	Lepisma saccharina	Spain	San Francisco Javier (Cap de Berbería)	Natural habitat	Molero Baltanás et al. 2014
Lepismatidae	Lepismatinae	Lepisma	Lepisma saccharinum	Lepisma saccharina	Spain	San Francisco Javier (Sa Talaiasa)	Pine forest	Molero Baltanás et al. 2014
Lepismatidae	Lepismatinae	Lepisma	Lepisma saccharinum	Lepisma saccharina	Spain	San Mamed	Natural habitat	Molero-Baltanás et al. 1994
Lepismatidae	Lepismatinae	Lepisma	Lepisma saccharinum	Lepisma saccharina	Italy	San Remo	Human dwellings	Escherich, 1905
Lepismatidae	Lepismatinae	Lepisma	Lepisma saccharinum	Lepisma saccharina	United Kingdom (overseas)	Sandy Bay (Saint Helena)	-	Wygodzinsky, 1970
Lepismatidae	Lepismatinae	Lepisma	Lepisma saccharinum	Lepisma saccharina	Spain	Sant Genís (Rubí)	Natural habitat	Molero-Baltanás et al. 1994
Lepismatidae	Lepismatinae	Lepisma	Lepisma saccharinum	Lepisma saccharina	Spain	Sant Hilari Sacalm	House	Molero-Baltanás et al. 1996; Molero Baltanás et al. 2014
Lepismatidae	Lepismatinae	Lepisma	Lepisma saccharinum	Lepisma saccharina	Spain	Santa Cruz del Moncayo	Natural habitat	Molero Baltanás et al. 2014
Lepismatidae	Lepismatinae	Lepisma	Lepisma saccharinum	Lepisma saccharina	Spain	Santa Cruz del Moncayo	Tetramorium nest	Molero Baltanás et al. 2014
Lepismatidae	Lepismatinae	Lepisma	Lepisma saccharinum	Lepisma saccharina	Spain	Santo Domingo de Silos	-	Molero Baltanás et al. 2014
Lepismatidae	Lepismatinae	Lepisma	Lepisma saccharinum	Lepisma saccharina	Portugal (Azores)	Sâo Joâo	Natural habitats (under stones)	Wygodzinsky, 1962b
Lepismatidae	Lepismatinae	Lepisma	Lepisma saccharinum	Lepisma saccharina	Portugal	São João do Estoril	House bedroom	Mendes, 2002b
Lepismatidae	Lepismatinae	Lepisma	Lepisma saccharinum	Lepisma saccharina	Portugal	Sao Torpes beach / Sines	Between and under Carpobrotus edulis	Mendes, 1980a
Lepismatidae	Lepismatinae	Lepisma	Lepisma saccharinum	Lepisma saccharina	Portugal	Sardoal	Under Pinus bark	Mendes, 1980a
Lepismatidae	Lepismatinae	Lepisma	Lepisma saccharinum	Lepisma saccharina	Portugal	Sassoeiros (Carcavelos)	House bedroom	Mendes, 2002b
Lepismatidae	Lepismatinae	Lepisma	Lepisma saccharinum	Lepisma saccharina	Hungary	Sátoraljaújhely	Houses	Stach, 1928
Lepismatidae	Lepismatinae	Lepisma	Lepisma saccharinum	Lepisma saccharina	United Kingdom	Scarborough	Domestic, in a laboratory	Brown, 1923
Lepismatidae	Lepismatinae	Lepisma	Lepisma saccharinum	Lepisma saccharina	Italy	Scrivia	House	Parona, 1882
Lepismatidae	Lepismatinae	Lepisma	Lepisma saccharinum	Lepisma saccharina	Portugal	Seia	Under granitic stones	Mendes, 1980a
Lepismatidae	Lepismatinae	Lepisma	Lepisma saccharinum	Lepisma saccharina	Portugal	Serra da Nogueira	House	Mendes, 1980a
Lepismatidae	Lepismatinae	Lepisma	Lepisma saccharinum	Lepisma saccharina	Portugal	Serra do Açor	Under schistose stones	Mendes, 1980a
Lepismatidae	Lepismatinae	Lepisma	Lepisma saccharinum	Lepisma saccharina	Italy (Sardinia)	Serramanna	House	Parona, 1885
Lepismatidae	Lepismatinae	Lepisma	Lepisma saccharinum	Lepisma saccharina	United Kingdom	Sheffield	Domestic, in a laboratory	Brown, 1923
Lepismatidae	Lepismatinae	Lepisma	Lepisma saccharinum	Lepisma saccharina	Romania	Sibiu	Museums, in paper, books and other materials	Antonie & Teodorescu, 2009
Lepismatidae	Lepismatinae	Lepisma	Lepisma saccharinum	Lepisma quercetorum	Portugal	Sierra de Arrábida	Under stones in Quercus forest	Wygodzinsky, 1945
Lepismatidae	Lepismatinae	Lepisma	Lepisma saccharinum	Lepisma saccharina	Spain	Sierra de Espaneguera	Natural habitat	Molero-Baltanás et al. 1994
Lepismatidae	Lepismatinae	Lepisma	Lepisma saccharinum	Lepisma saccharina	Spain	Siétamo	Natural habitat	Molero Baltanás et al. 2014
Lepismatidae	Lepismatinae	Lepisma	Lepisma saccharinum	Lepisma saccharina	Hungary	Simontornya	Houses	Stach, 1928
Lepismatidae	Lepismatinae	Lepisma	Lepisma saccharinum	Lepisma saccharina	Hungary	Simontornya	Houses	Stach, 1928
Lepismatidae	Lepismatinae	Lepisma	Lepisma saccharinum	Lepisma saccharina	Netherlands	Sint Pietersberg	Houses, gardens and walls	Wygodzinsky, 1954b
Lepismatidae	Lepismatinae	Lepisma	Lepisma saccharinum	Lepisma saccharina	Netherlands	Sneek	Houses, gardens and walls	Wygodzinsky, 1954b
Lepismatidae	Lepismatinae	Lepisma	Lepisma saccharinum	Lepisma saccharina	Germany	Soest (Westfalen)	House	Wygodzinsky, 1941b
Lepismatidae	Lepismatinae	Lepisma	Lepisma saccharinum	Lepisma saccharina	Spain	Solana del Pino	House in ruins	Molero-Baltanás et al. 1996; Molero Baltanás et al. 2014
Lepismatidae	Lepismatinae	Lepisma	Lepisma saccharinum	Lepisma saccharina	United Kingdom	Somerset	In paper and books	Womersley, 1924
Lepismatidae	Lepismatinae	Lepisma	Lepisma saccharinum	Lepisma saccharina	Portugal	Sta. Eulália (Loures a Negrais)	Under rocks	Mendes, 2002b
Lepismatidae	Lepismatinae	Lepisma	Lepisma saccharinum	Lepisma saccharina	Italy	Stazzano	House	Parona, 1882
Lepismatidae	Lepismatinae	Lepisma	Lepisma saccharinum	Lepisma saccharina	North Macedonia	Struga	Chestnut tree forests, under stones and leaf litter	Mendes, 1981d
Lepismatidae	Lepismatinae	Lepisma	Lepisma saccharinum	Lepisma saccharina	Hungary	Szent-Endre	Houses	Stach, 1928
Lepismatidae	Lepismatinae	Lepisma	Lepisma saccharinum	Lepisma saccharina	Spain	Tafalla	Natural habitat	Molero Baltanás et al. 2014
Lepismatidae	Lepismatinae	Lepisma	Lepisma saccharinum	Lepisma saccharinum	Australia	Tasmania (Mt. Stuart)	Garage	Unpublished data
Lepismatidae	Lepismatinae	Lepisma	Lepisma saccharinum	Lepisma saccharinum	Australia	Tasmania (Mt. Stuart)	Garage	Unpublished data
Lepismatidae	Lepismatinae	Lepisma	Lepisma saccharinum	Lepisma saccharina	Spain	Teruel	Natural habitat	Molero Baltanás et al. 2014
Lepismatidae	Lepismatinae	Lepisma	Lepisma saccharinum	Lepisma saccharina	Spain	Tivenys	Natural habitat	Molero Baltanás et al. 2014
Lepismatidae	Lepismatinae	Lepisma	Lepisma saccharinum	Lepisma saccharina	Spain	Toledo	-	Molero Baltanás et al. 2014
Lepismatidae	Lepismatinae	Lepisma	Lepisma saccharinum	Lepisma saccharina	Spain	Torca del Agua, Palancares	-	Mendes et al. 1993
Lepismatidae	Lepismatinae	Lepisma	Lepisma saccharinum	Lepisma saccharina	Italy	Trento	-	Parona, 1887
Lepismatidae	Lepismatinae	Lepisma	Lepisma saccharinum	Lepisma saccharina	Spain	Trillo	Natural habitat	Molero Baltanás et al. 2014
Lepismatidae	Lepismatinae	Lepisma	Lepisma saccharinum	Lepisma saccharina	India	Tumin	Books	Hazra et al. 2003
Lepismatidae	Lepismatinae	Lepisma	Lepisma saccharinum	Lepisma saccharinum	Spain	Turón -Yana'l Monte	Wooden post in rural area	Unpublished data
Lepismatidae	Lepismatinae	Lepisma	Lepisma saccharinum	Lepisma saccharina	Moldova	Üj-Moldova	Houses	Stach, 1928
Lepismatidae	Lepismatinae	Lepisma	Lepisma saccharinum	Lepisma saccharina	Romania	V. Déva	Houses	Stach, 1928
Lepismatidae	Lepismatinae	Lepisma	Lepisma saccharinum	Lepisma saccharina	Spain	Valdelosa	Natural habitat	Molero Baltanás et al. 2014
Lepismatidae	Lepismatinae	Lepisma	Lepisma saccharinum	Lepisma saccharina	Spain	Valdepeñas de Jaén	Natural habitat	Molero-Baltanás et al. 1992
Lepismatidae	Lepismatinae	Lepisma	Lepisma saccharinum	Lepisma saccharina	Spain	Vall de Uxó	Natural habitat	Molero Baltanás et al. 2014
Lepismatidae	Lepismatinae	Lepisma	Lepisma saccharinum	Lepisma saccharinum	Spain	Valladolid	House	Unpublished data
Lepismatidae	Lepismatinae	Lepisma	Lepisma saccharinum	Lepisma saccharina	United Kingdom (overseas)	Varneys (Saint Helena)	-	Wygodzinsky, 1970
Lepismatidae	Lepismatinae	Lepisma	Lepisma saccharinum	Lepisma saccharina	Spain	Viana do Bolo	Natural habitat	Molero Baltanás et al. 2014
Lepismatidae	Lepismatinae	Lepisma	Lepisma saccharinum	Lepisma saccharina	Spain	Viana do Bolo	Natural habitat	Molero Baltanás et al. 2014
Lepismatidae	Lepismatinae	Lepisma	Lepisma saccharinum	Lepisma saccharina	Canada	Victoria	Building	Mendes, 1992a
Lepismatidae	Lepismatinae	Lepisma	Lepisma saccharinum	Lepisma saccharina	Germany	Vienna	Several museums	Querner et al. 2013
Lepismatidae	Lepismatinae	Lepisma	Lepisma saccharinum	Lepisma saccharina	Spain	Villafames	Natural habitat	Molero Baltanás et al. 2014
Lepismatidae	Lepismatinae	Lepisma	Lepisma saccharinum	Lepisma saccharina	Spain	Villanueva del Gállego	Natural habitat	Molero Baltanás et al. 2014
Lepismatidae	Lepismatinae	Lepisma	Lepisma saccharinum	Lepisma saccharina	Spain	Villar del Buey	Natural habitat	Molero Baltanás et al. 2014
Lepismatidae	Lepismatinae	Lepisma	Lepisma saccharinum	Lepisma saccharina	Spain	Villarmayor	-	Molero Baltanás et al. 2014
Lepismatidae	Lepismatinae	Lepisma	Lepisma saccharinum	Lepisma saccharina	Spain	Villaseco de los Gamitos	Natural habitat	Molero Baltanás et al. 2014
Lepismatidae	Lepismatinae	Lepisma	Lepisma saccharinum	Lepisma saccharina	Netherlands	Voorschoten	Houses, gardens and walls	Wygodzinsky, 1954b
Lepismatidae	Lepismatinae	Lepisma	Lepisma saccharinum	Lepisma saccharina	Russia	Vyborg	Magazines and rooms	Reuter, 1895
Lepismatidae	Lepismatinae	Lepisma	Lepisma saccharinum	Lepisma saccharina	Belgium	Wallonia	Houses and other buildings	Lock, 2007
Lepismatidae	Lepismatinae	Lepisma	Lepisma saccharinum	Lepisma saccharina	Belgium	Wavreille	Natural habitats	Lock, 2007
Lepismatidae	Lepismatinae	Lepisma	Lepisma saccharinum	Lepisma saccharina	Japan	Yaene	Indoors	Uchida, 1954
Lepismatidae	Lepismatinae	Lepisma	Lepisma saccharinum	Lepisma saccharina	Spain	Yecla	House, between hay	Molero-Baltanás et al. 1996; Molero Baltanás et al. 2014
Lepismatidae	Lepismatinae	Lepisma	Lepisma saccharinum	Lepisma saccharina	Spain	Yesa	House	Molero-Baltanás et al. 1996; Molero Baltanás et al. 2014
Lepismatidae	Lepismatinae	Lepisma	Lepisma saccharinum	Lepisma saccharina	Spain	Zucaina	Abandoned house	Molero-Baltanás et al. 1996; Molero Baltanás et al. 2014
Lepismatidae	Lepismatinae	Lepisma	Lepisma saccharinum	Lepisma saccharina	Switzerland	Zug	Houses	Wygodzinsky, 1941b
Lepismatidae	Ctenolepismatinae	Thermobia	Thermobia aegyptiaca	Thermobia aegyptiaca	Egypt	-	Synanthropic	Alfieri, 1932
Lepismatidae	Ctenolepismatinae	Thermobia	Thermobia aegyptiaca	Lepisma aegyptiaca	Egypt	-	-	Gervais, 1844
Lepismatidae	Ctenolepismatinae	Thermobia	Thermobia aegyptiaca	Thermobia longimana	Egypt	-	-	Irish, 1988
Lepismatidae	Ctenolepismatinae	Thermobia	Thermobia aegyptiaca	Lepisma aegyptiaca	Egypt	-	-	Kolenati, 1858
Lepismatidae	Ctenolepismatinae	Thermobia	Thermobia aegyptiaca	Lepisma aegyptiaca	Egypt	-	-	Lubbock, 1873
Lepismatidae	Ctenolepismatinae	Thermobia	Thermobia aegyptiaca	Lepisma aegyptiaca	Egypt	-	-	Lucas, 1840
Lepismatidae	Ctenolepismatinae	Thermobia	Thermobia aegyptiaca	Thermobia aegyptiaca	Cyprus	-	-	Mendes, 1989b
Lepismatidae	Ctenolepismatinae	Thermobia	Thermobia aegyptiaca	Thermobia aegyptiaca	Mauritania	-	-	Mendes, 1993a
Lepismatidae	Ctenolepismatinae	Thermobia	Thermobia aegyptiaca	Lepisma aegyptiaca	Egypt	-	-	Nicolet, 1847
Lepismatidae	Ctenolepismatinae	Thermobia	Thermobia aegyptiaca	Thermobia aegyptiaca	Cyprus	-	-	Wygodzinsky, 1942
Lepismatidae	Ctenolepismatinae	Thermobia	Thermobia aegyptiaca	Thermobia aegyptiaca	Israel	Jebel ‘Ureif (Negev)	-	Wygodzinsky, 1952b
Lepismatidae	Ctenolepismatinae	Thermobia	Thermobia aegyptiaca	Thermobia aegyptiaca	Oman	Lansab limestone hills	Under stones	Irish, 1991
Lepismatidae	Ctenolepismatinae	Thermobia	Thermobia aegyptiaca	Thermobia aegyptiaca	Tanzania	Longido	Savannah	Wygodzinsky, 1965
Lepismatidae	Ctenolepismatinae	Thermobia	Thermobia aegyptiaca	Thermobia aegyptiaca	Saudi Arabia	Wadi Fatimah	-	Irish, 1991
Lepismatidae	Ctenolepismatinae	Thermobia	Thermobia aegyptiaca	Lepisma aegyptiaca	Egypt	"Adelen Island"	-	Escherich, 1905
Lepismatidae	Ctenolepismatinae	Thermobia	Thermobia aegyptiaca	Lepisma aegyptiaca	Egypt	"Der el Thi"	-	Escherich, 1905
Lepismatidae	Ctenolepismatinae	Thermobia	Thermobia aegyptiaca	Thermobia aegyptiaca	Cyprus	"El Moinau"	-	Mendes, 1993a
Lepismatidae	Ctenolepismatinae	Thermobia	Thermobia aegyptiaca	Thermobia aegyptiaca	Cyprus	"Rio de Oro"	-	Mendes, 1993a
Lepismatidae	Ctenolepismatinae	Thermobia	Thermobia aegyptiaca	Thermobia aegyptiaca	Tanzania	"Rod-el-Tara"	-	Stach, 1935
Lepismatidae	Ctenolepismatinae	Thermobia	Thermobia aegyptiaca	Thermobia aegyptiaca	Tanzania	"Shoona"	-	Stach, 1935
Lepismatidae	Ctenolepismatinae	Thermobia	Thermobia aegyptiaca	Thermobia aegyptiaca	Kenya	«Cobra cavern»	Calcareous rocks	Mendes, 1981a
Lepismatidae	Ctenolepismatinae	Thermobia	Thermobia aegyptiaca	Thermobia aegyptiaca	Sudan	Abd el Qadir	Natural habitats mainly in deserts	Irish, 1988
Lepismatidae	Ctenolepismatinae	Thermobia	Thermobia aegyptiaca	Thermobia aegyptiaca	Yemen	Aden	-	Irish, 1991
Lepismatidae	Ctenolepismatinae	Thermobia	Thermobia aegyptiaca	Thermobia aegyptiaca	Yemen	Aden Chalet Hotel	-	Irish, 1991
Lepismatidae	Ctenolepismatinae	Thermobia	Thermobia aegyptiaca	Thermobia aegyptiaca	Greece	Akrokorinthos	-	Mendes, 1989b
Lepismatidae	Ctenolepismatinae	Thermobia	Thermobia aegyptiaca	Thermobia aegyptiaca	Greece	Akrotiri	Natural habitat	Mendes, 1984b
Lepismatidae	Ctenolepismatinae	Thermobia	Thermobia aegyptiaca	Thermobia aegyptiaca	Egypt	Al Lisht	Natural habitats mainly in deserts	Irish, 1988
Lepismatidae	Ctenolepismatinae	Thermobia	Thermobia aegyptiaca	Thermobia aegyptiaca	Turkey	Alexandrette	Under stones	Wygodzinsky, 1959b
Lepismatidae	Ctenolepismatinae	Thermobia	Thermobia aegyptiaca	Thermobia aegyptiaca	Israel	Allonin	-	Mendes, 1993a
Lepismatidae	Ctenolepismatinae	Thermobia	Thermobia aegyptiaca	Thermobia aegyptiaca	Syria	Anti-Lebanon mountains ("Koutaife")	Probably synanthropic	Silvestri, 1926
Lepismatidae	Ctenolepismatinae	Thermobia	Thermobia aegyptiaca	Thermobia aegyptiaca	Syria	Anti-Lebanon mountains (Ain Al-Fijah)	-	Silvestri, 1926
Lepismatidae	Ctenolepismatinae	Thermobia	Thermobia aegyptiaca	Thermobia aegyptiaca	Israel	Aqua Bella reserve	-	Wygodzinsky, 1952b
Lepismatidae	Ctenolepismatinae	Thermobia	Thermobia aegyptiaca	Thermobia aegyptiaca	Eritrea	Assab	-	Irish, 1995
Lepismatidae	Ctenolepismatinae	Thermobia	Thermobia aegyptiaca	Thermobia aegyptiaca	Cyprus	Ayia Napa	-	Mendes, 1993a
Lepismatidae	Ctenolepismatinae	Thermobia	Thermobia aegyptiaca	Thermobia aegyptiaca	Egypt	Bahrain	-	Mendes, 1989b
Lepismatidae	Ctenolepismatinae	Thermobia	Thermobia aegyptiaca	Thermobia aegyptiaca	Israel	Baja Galilea	-	Mendes, 1993a
Lepismatidae	Ctenolepismatinae	Thermobia	Thermobia aegyptiaca	Thermobia aegyptiaca	Algeria	Beni-Abbes	Under stones in a garden	Mendes, 1984a
Lepismatidae	Ctenolepismatinae	Thermobia	Thermobia aegyptiaca	Thermobia aegyptiaca	Guinea-Bissau	Bissau	-	Mendes, 1998
Lepismatidae	Ctenolepismatinae	Thermobia	Thermobia aegyptiaca	Thermobia aegyptiaca	Iran	Bistoon mount	Under rocks and in Oak leaf litter	Kahrarian et al. 2014
Lepismatidae	Ctenolepismatinae	Thermobia	Thermobia aegyptiaca	Thermobia aegyptiaca	South Africa	Botterkloof Pass	-	Wygodzinsky, 1955b
Lepismatidae	Ctenolepismatinae	Thermobia	Thermobia aegyptiaca	Thermobia aegyptiaca	Ivory Coast	Bouaké	House	Wygodzinsky, 1958a
Lepismatidae	Ctenolepismatinae	Thermobia	Thermobia aegyptiaca	Thermobia aegyptiaca	Somalia	Bulhar	-	Mendes, 1981a
Lepismatidae	Ctenolepismatinae	Thermobia	Thermobia aegyptiaca	Thermobia aegyptiaca	Angola	Cahama	Natural habitats mainly in deserts	Irish, 1988
Lepismatidae	Ctenolepismatinae	Thermobia	Thermobia aegyptiaca	Thermobia aegyptiaca	Egypt	Cairo	-	Karny, 1923
Lepismatidae	Ctenolepismatinae	Thermobia	Thermobia aegyptiaca	Thermobia cincta	Egypt	Cairo	Herb patch in desert	Wahlgren, 1906
Lepismatidae	Ctenolepismatinae	Thermobia	Thermobia aegyptiaca	Thermobia aegyptiaca	Egypt	Cairo, close to pyramids	Under stones in natural habitats	Wahlgren, 1906
Lepismatidae	Ctenolepismatinae	Thermobia	Thermobia aegyptiaca	Thermobia aegyptiaca	Guinea-Bissau	Canjadude	-	Mendes, 1998
Lepismatidae	Ctenolepismatinae	Thermobia	Thermobia aegyptiaca	Thermobia aegyptiaca	Guinea-Bissau	Catió	-	Mendes, 1998
Lepismatidae	Ctenolepismatinae	Thermobia	Thermobia aegyptiaca	Thermobia aegyptiaca	Greece	close to Leonidio	Quercus coccifera forest	Strebel, 1937
Lepismatidae	Ctenolepismatinae	Thermobia	Thermobia aegyptiaca	Ctenolepisma campbelli	United States	Columbus (Ohio)	Library	Barnhart, 1951
Lepismatidae	Ctenolepismatinae	Thermobia	Thermobia aegyptiaca	Thermobia aegyptiaca	Israel	Daganiah	-	Wygodzinsky, 1939
Lepismatidae	Ctenolepismatinae	Thermobia	Thermobia aegyptiaca	Thermobia aegyptiaca	Israel	Daganiah	-	Wygodzinsky, 1942
Lepismatidae	Ctenolepismatinae	Thermobia	Thermobia aegyptiaca	Thermobia aegyptiaca	Cyprus	Famagusta	Citrus bark in natural habitat	Paclt, 1978
Lepismatidae	Ctenolepismatinae	Thermobia	Thermobia aegyptiaca	Thermobia aegyptiaca	Egypt	Faras	Natural habitats mainly in deserts	Irish, 1988
Lepismatidae	Ctenolepismatinae	Thermobia	Thermobia aegyptiaca	Thermobia aegyptiaca	Lybia	Fezzan	-	Fiori, 1956
Lepismatidae	Ctenolepismatinae	Thermobia	Thermobia aegyptiaca	Thermobia aegyptiaca	Yemen	Fowa, near Mukalla	-	Irish, 1991
Lepismatidae	Ctenolepismatinae	Thermobia	Thermobia aegyptiaca	Thermobia aegyptiaca	Guinea-Bissau	Gabu	Probably natural habitats	Mendes, 1985b
Lepismatidae	Ctenolepismatinae	Thermobia	Thermobia aegyptiaca	Thermobia aegyptiaca	Lybia	Ghat	Sahara desert	Silvestri, 1938
Lepismatidae	Ctenolepismatinae	Thermobia	Thermobia aegyptiaca	Thermobia aegyptiaca	Egypt	Giza	Under stones	Stach, 1935
Lepismatidae	Ctenolepismatinae	Thermobia	Thermobia aegyptiaca	Thermobia cincta	Egypt	Gizeh	Under stones	Alfieri, 1932
Lepismatidae	Ctenolepismatinae	Thermobia	Thermobia aegyptiaca	Thermobia aegyptiaca	Morocco	Goulimine	-	Mendes, 1993a
Lepismatidae	Ctenolepismatinae	Thermobia	Thermobia aegyptiaca	Thermobia aegyptiaca	Greece	Grotte d’Arkoudas	Outside caves	Wygodzinsky, 1958b
Lepismatidae	Ctenolepismatinae	Thermobia	Thermobia aegyptiaca	Thermobia aegyptiaca	Greece	Grotte de Sarkhos	Outside caves	Wygodzinsky, 1958b
Lepismatidae	Ctenolepismatinae	Thermobia	Thermobia aegyptiaca	Thermobia aegyptiaca	Israel	Haifa	-	Mendes, 1993a
Lepismatidae	Ctenolepismatinae	Thermobia	Thermobia aegyptiaca	Thermobia aegyptiaca	Ethiopia	Harar	-	Stach, 1935
Lepismatidae	Ctenolepismatinae	Thermobia	Thermobia aegyptiaca	Thermobia aegyptiaca	Senegal	Hotel Escale Ziguinchor	Hotels	Irish, 1986
Lepismatidae	Ctenolepismatinae	Thermobia	Thermobia aegyptiaca	Thermobia aegyptiaca	Saudi Arabia	Jeddah	House	Irish, 1991
Lepismatidae	Ctenolepismatinae	Thermobia	Thermobia aegyptiaca	Thermobia aegyptiaca	Palestine	Jericho	-	Wygodzinsky, 1939
Lepismatidae	Ctenolepismatinae	Thermobia	Thermobia aegyptiaca	Thermobia aegyptiaca	Israel	Jerusalem	-	Wygodzinsky, 1942
Lepismatidae	Ctenolepismatinae	Thermobia	Thermobia aegyptiaca	Thermobia aegyptiaca	Kenya	Kajiado	Savannah	Wygodzinsky, 1965
Lepismatidae	Ctenolepismatinae	Thermobia	Thermobia aegyptiaca	Thermobia aegyptiaca	Sudan	Karima	-	Mendes, 1993b
Lepismatidae	Ctenolepismatinae	Thermobia	Thermobia aegyptiaca	Thermobia aegyptiaca	Tanzania	Katesh	Savannah	Wygodzinsky, 1965
Lepismatidae	Ctenolepismatinae	Thermobia	Thermobia aegyptiaca	Thermobia aegyptiaca	Sudan	Kerma	-	Mendes, 1993b
Lepismatidae	Ctenolepismatinae	Thermobia	Thermobia aegyptiaca	Thermobia cincta	Sudan	Khartoum	-	Wahlgren, 1906
Lepismatidae	Ctenolepismatinae	Thermobia	Thermobia aegyptiaca	Thermobia aegyptiaca	Tanzania	Kilimatinde	-	Stach, 1935
Lepismatidae	Ctenolepismatinae	Thermobia	Thermobia aegyptiaca	Thermobia aegyptiaca	Lybia	Kufra Oasis ("El Talab")	-	Silvestri, 1932
Lepismatidae	Ctenolepismatinae	Thermobia	Thermobia aegyptiaca	Thermobia aegyptiaca	Iraq	Kurdistan	Slope with Quercus brandti, under stones	Mendes, 1985c
Lepismatidae	Ctenolepismatinae	Thermobia	Thermobia aegyptiaca	Thermobia aegyptiaca	Cyprus	Limassol	-	Wygodzinsky, 1952b
Lepismatidae	Ctenolepismatinae	Thermobia	Thermobia aegyptiaca	Thermobia aegyptiaca	Eritrea	Massauah	House	Irish, 1995
Lepismatidae	Ctenolepismatinae	Thermobia	Thermobia aegyptiaca	Thermobia aegyptiaca	Greece	Mikros Ilias	Natural habitat	Mendes, 1984b
Lepismatidae	Ctenolepismatinae	Thermobia	Thermobia aegyptiaca	Thermobia aegyptiaca	Israel	Mosad Rupin	-	Wygodzinsky, 1952b
Lepismatidae	Ctenolepismatinae	Thermobia	Thermobia aegyptiaca	Thermobia aegyptiaca	Oman	Mudhaybi camp	-	Irish, 1991
Lepismatidae	Ctenolepismatinae	Thermobia	Thermobia aegyptiaca	Thermobia aegyptiaca	Israel	Naqb Gharib (Negev)	-	Wygodzinsky, 1952b
Lepismatidae	Ctenolepismatinae	Thermobia	Thermobia aegyptiaca	Thermobia aegyptiaca	Greece	Nea Kameni	Natural habitat	Mendes, 1984b
Lepismatidae	Ctenolepismatinae	Thermobia	Thermobia aegyptiaca	Thermobia aegyptiaca	Kenya	near Yoi	Calcareous rocks	Mendes, 1981a
Lepismatidae	Ctenolepismatinae	Thermobia	Thermobia aegyptiaca	Thermobia aegyptiaca	Israel	Negev	-	Mendes, 1993a
Lepismatidae	Ctenolepismatinae	Thermobia	Thermobia aegyptiaca	Thermobia aegyptiaca	Benin	Ouidah	-	Paclt, 1966
Lepismatidae	Ctenolepismatinae	Thermobia	Thermobia aegyptiaca	Thermobia aegyptiaca	Chad	Ounianga	Desert	Mendes, 1989b
Lepismatidae	Ctenolepismatinae	Thermobia	Thermobia aegyptiaca	Thermobia aegyptiaca	Turkey	Pamukkale	Under stones	Mendes, 1989b
Lepismatidae	Ctenolepismatinae	Thermobia	Thermobia aegyptiaca	Thermobia campbelli	United States	Pennsylvania State University	Buildings	Wygodzinsky, 1972
Lepismatidae	Ctenolepismatinae	Thermobia	Thermobia aegyptiaca	Thermobia aegyptiaca	Cape Verde	Praia da Achada (Santiago island)	-	Mendes, 1983a
Lepismatidae	Ctenolepismatinae	Thermobia	Thermobia aegyptiaca	Thermobia aegyptiaca	Greece	Profitis Ilias	Natural habitat	Mendes, 1984b
Lepismatidae	Ctenolepismatinae	Thermobia	Thermobia aegyptiaca	Thermobia aegyptiaca	Israel	Rehovot	-	Paclt, 1961
Lepismatidae	Ctenolepismatinae	Thermobia	Thermobia aegyptiaca	Thermobia aegyptiaca	Israel	Reserve of Hula	-	Mendes, 1995
Lepismatidae	Ctenolepismatinae	Thermobia	Thermobia aegyptiaca	Thermobia aegyptiaca	Israel	Rosh Pina	-	Wygodzinsky, 1939
Lepismatidae	Ctenolepismatinae	Thermobia	Thermobia aegyptiaca	Thermobia aegyptiaca	Yemen	Saber, nearr Lahij	-	Irish, 1991
Lepismatidae	Ctenolepismatinae	Thermobia	Thermobia aegyptiaca	Thermobia aegyptiaca	Yemen	Samha Island (Dinatuf)	-	Mendes, 2004
Lepismatidae	Ctenolepismatinae	Thermobia	Thermobia aegyptiaca	Thermobia aegyptiaca	Iran	Sarpol-e Z̄ahāb	Under rocks and in Oak leaf litter	Kahrarian et al. 2014
Lepismatidae	Ctenolepismatinae	Thermobia	Thermobia aegyptiaca	Thermobia aegyptiaca	Lybia	Sebha	Sahara desert	Silvestri, 1938
Lepismatidae	Ctenolepismatinae	Thermobia	Thermobia aegyptiaca	Thermobia aegyptiaca	Lybia	Serdeles	Sahara desert	Silvestri, 1938
Lepismatidae	Ctenolepismatinae	Thermobia	Thermobia aegyptiaca	Thermobia aegyptiaca	Yemen	Shamsan	-	Irish, 1991
Lepismatidae	Ctenolepismatinae	Thermobia	Thermobia aegyptiaca	Thermobia aegyptiaca	Egypt	Siwa	-	Mendes, 1989b
Lepismatidae	Ctenolepismatinae	Thermobia	Thermobia aegyptiaca	Thermobia aegyptiaca	Yemen	Socotra Island (coastal road)	Sand dunes close to the coast	Mendes, 2004
Lepismatidae	Ctenolepismatinae	Thermobia	Thermobia aegyptiaca	Thermobia aegyptiaca	Yemen	Socotra Island (Goeeh)	-	Mendes, 2004
Lepismatidae	Ctenolepismatinae	Thermobia	Thermobia aegyptiaca	Thermobia aegyptiaca	Yemen	Socotra Island (Hadibo)	-	Mendes, 2004
Lepismatidae	Ctenolepismatinae	Thermobia	Thermobia aegyptiaca	Thermobia aegyptiaca	Yemen	Socotra Island (Wadi Daneghan)	-	Mendes, 2004
Lepismatidae	Ctenolepismatinae	Thermobia	Thermobia aegyptiaca	Thermobia aegyptiaca	Yemen	Socotra Island (Wadi Daneghan)	Pitfall trap	Mendes, 2004
Lepismatidae	Ctenolepismatinae	Thermobia	Thermobia aegyptiaca	Thermobia aegyptiaca	Kuwait	Sulaibiya	-	Irish, 1991
Lepismatidae	Ctenolepismatinae	Thermobia	Thermobia aegyptiaca	Thermobia aegyptiaca	Iran	Taq-e Bostan	Under rocks and in Oak leaf litter	Kahrarian et al. 2014
Lepismatidae	Ctenolepismatinae	Thermobia	Thermobia aegyptiaca	Lepisma aegyptiaca	Egypt	Tebas	-	Escherich, 1905
Lepismatidae	Ctenolepismatinae	Thermobia	Thermobia aegyptiaca	Thermobia aegyptiaca	Israel	Tiberíades	-	Wygodzinsky, 1939
Lepismatidae	Ctenolepismatinae	Thermobia	Thermobia aegyptiaca	Thermobia aegyptiaca	Kenya	Tiva river	Calcareous rocks	Mendes, 1981a
Lepismatidae	Ctenolepismatinae	Thermobia	Thermobia aegyptiaca	Thermobia aegyptiaca	Lybia	Tra Sebha	Sahara desert	Silvestri, 1938
Lepismatidae	Ctenolepismatinae	Thermobia	Thermobia aegyptiaca	Thermobia aegyptiaca	Kenya	Tsavo National Park East, Kenya	Calcareous rocks	Mendes, 1981a
Lepismatidae	Ctenolepismatinae	Thermobia	Thermobia aegyptiaca	Thermobia aegyptiaca	Lybia	Ubari	Sahara desert	Silvestri, 1938
Lepismatidae	Ctenolepismatinae	Thermobia	Thermobia aegyptiaca	Thermobia aegyptiaca	Tanzania	Ugogo	-	Stach, 1935
Lepismatidae	Ctenolepismatinae	Thermobia	Thermobia aegyptiaca	Thermobia aegyptiaca	Sudan	Wad Medani	-	Mendes, 1993b
Lepismatidae	Ctenolepismatinae	Thermobia	Thermobia aegyptiaca	Thermobia aegyptiaca	Egypt	Wadi	Under stones	Stach, 1935
Lepismatidae	Ctenolepismatinae	Thermobia	Thermobia aegyptiaca	Thermobia aegyptiaca	Israel	Wadi Lussan (Negev)	-	Wygodzinsky, 1952b
Lepismatidae	Ctenolepismatinae	Thermobia	Thermobia aegyptiaca	Thermobia aegyptiaca	Sudan	Wadi-Halfa	Natural habitats mainly in deserts	Irish, 1988
Lepismatidae	Ctenolepismatinae	Thermobia	Thermobia aegyptiaca	Thermobia aegyptiaca	Sudan	Wadi-Halfa	-	Mendes, 1981a
Lepismatidae	Ctenolepismatinae	Thermobia	Thermobia aegyptiaca	Thermobia aegyptiaca	Sudan	Wadi-Halfa	Under bark and stones and in rocky walls	Schremmer, 1964
Lepismatidae	Ctenolepismatinae	Thermobia	Thermobia aegyptiaca	Thermobia aegyptiaca	Gambia	Wadner Beach hotel	Hotels	Irish, 1986
Lepismatidae	Ctenolepismatinae	Thermobia	Thermobia cf. aegyptiaca	Thermobia aegyptiaca	Namibia	Umaruru	Probably natural habitats (under stones)	Paclt, 1966
Lepismatidae	Ctenolepismatinae	Thermobia	Thermobia cf. aegyptiaca	Thermobia aegyptiaca	South Africa	Kruger National Park	-	Wygodzinsky, 1955b
Lepismatidae	Ctenolepismatinae	Thermobia	Thermobia cf. aegyptiaca	Thermobia aegyptiaca	Namibia	Palmwag	Natural habitats mainly in deserts	Irish, 1988
Lepismatidae	Ctenolepismatinae	Thermobia	Thermobia cf. aegyptiaca	Thermobia aegyptiaca	Namibia	Skeleton Coast Park	Natural habitats mainly in deserts	Irish, 1988
Lepismatidae	Ctenolepismatinae	Thermobia	Thermobia cf. aegyptiaca	Thermobia aegyptiaca	Namibia	Swakopmund district	Natural habitats mainly in deserts	Irish, 1988
Lepismatidae	Ctenolepismatinae	Thermobia	Thermobia cf. aegyptiaca	Thermobia aegyptiaca	Namibia	The Canyons	Natural habitats mainly in deserts	Irish, 1988
Lepismatidae	Ctenolepismatinae	Thermobia	Thermobia cf. aegyptiaca	Thermobia aegyptiaca	Namibia	"Pinguin islands"	-	Silvestri, 1922
Lepismatidae	Ctenolepismatinae	Thermobia	Thermobia cf. aegyptiaca	Thermobia aegyptiaca	Namibia	Aha Hills	Natural habitat	Irish, 1996
Lepismatidae	Ctenolepismatinae	Thermobia	Thermobia cf. aegyptiaca	Thermobia aegyptiaca	Namibia	Aikab in Etosha National Park	Probably natural habitats	Irish, 2018
Lepismatidae	Ctenolepismatinae	Thermobia	Thermobia cf. aegyptiaca	Thermobia aegyptiaca	Namibia	Anabib (Orupembe)	Under stones	Wygodzinsky, 1955b
Lepismatidae	Ctenolepismatinae	Thermobia	Thermobia cf. aegyptiaca	Thermobia aegyptiaca	Namibia	Bakenkop 431, Diamantgat	Natural habitats mainly in deserts	Irish, 1988
Lepismatidae	Ctenolepismatinae	Thermobia	Thermobia cf. aegyptiaca	Thermobia aegyptiaca	Namibia	Diamantgat	Natural habitats mainly in deserts	Irish, 1988
Lepismatidae	Ctenolepismatinae	Thermobia	Thermobia cf. aegyptiaca	Thermobia aegyptiaca	Namibia	Dome Gorge	Natural habitats mainly in deserts	Irish, 1988
Lepismatidae	Ctenolepismatinae	Thermobia	Thermobia cf. aegyptiaca	Thermobia aegyptiaca	Namibia	Epukiro River	Probably natural habitats	Irish, 2018
Lepismatidae	Ctenolepismatinae	Thermobia	Thermobia cf. aegyptiaca	Thermobia aegyptiaca	Namibia	Etosha National Park	Natural habitats mainly in deserts	Irish, 1988
Lepismatidae	Ctenolepismatinae	Thermobia	Thermobia cf. aegyptiaca	Thermobia aegyptiaca	Namibia	Fransfontein	Natural habitats mainly in deserts	Irish, 1988
Lepismatidae	Ctenolepismatinae	Thermobia	Thermobia cf. aegyptiaca	Thermobia aegyptiaca	Namibia	Gautscha Pan	Natural habitats mainly in deserts	Irish, 1988
Lepismatidae	Ctenolepismatinae	Thermobia	Thermobia cf. aegyptiaca	Thermobia aegyptiaca	Botswana	Gcwihaba Hills	Probably natural habitats	Irish, 2018
Lepismatidae	Ctenolepismatinae	Thermobia	Thermobia cf. aegyptiaca	Thermobia aegyptiaca	Namibia	Gemsboklaagte	Probably natural habitats	Irish, 2018
Lepismatidae	Ctenolepismatinae	Thermobia	Thermobia cf. aegyptiaca	Thermobia aegyptiaca	Namibia	Halali	Natural habitats mainly in deserts	Irish, 1988
Lepismatidae	Ctenolepismatinae	Thermobia	Thermobia cf. aegyptiaca	Thermobia aegyptiaca	Namibia	Helio	Probably natural habitats	Irish, 2018
Lepismatidae	Ctenolepismatinae	Thermobia	Thermobia cf. aegyptiaca	Thermobia aegyptiaca	Namibia	Hereroland East	Probably natural habitats	Irish, 2018
Lepismatidae	Ctenolepismatinae	Thermobia	Thermobia cf. aegyptiaca	Thermobia cf. aegyptiaca	Iran	Hormozgan	-	Unpublished data
Lepismatidae	Ctenolepismatinae	Thermobia	Thermobia cf. aegyptiaca	Thermobia aegyptiaca	Namibia	Kalkheuwel	Probably natural habitats	Irish, 2018
Lepismatidae	Ctenolepismatinae	Thermobia	Thermobia cf. aegyptiaca	Thermobia aegyptiaca	Zambia	Kanona	Natural habitats mainly in deserts	Irish, 1988
Lepismatidae	Ctenolepismatinae	Thermobia	Thermobia cf. aegyptiaca	Thermobia aegyptiaca	Namibia	Kaokoland	Natural habitats mainly in deserts	Irish, 1988
Lepismatidae	Ctenolepismatinae	Thermobia	Thermobia cf. aegyptiaca	Thermobia aegyptiaca	Namibia	Kaokoveld	Under stones	Wygodzinsky, 1955b
Lepismatidae	Ctenolepismatinae	Thermobia	Thermobia cf. aegyptiaca	Thermobia aegyptiaca	Namibia	Karibib	-	Silvestri, 1922
Lepismatidae	Ctenolepismatinae	Thermobia	Thermobia cf. aegyptiaca	Thermobia aegyptiaca	Namibia	Kaross	Natural habitats mainly in deserts	Irish, 1988
Lepismatidae	Ctenolepismatinae	Thermobia	Thermobia cf. aegyptiaca	Thermobia aegyptiaca	Namibia	Kaross	Probably natural habitats	Irish, 2018
Lepismatidae	Ctenolepismatinae	Thermobia	Thermobia cf. aegyptiaca	Thermobia aegyptiaca	Zambia	Kasama	Natural habitats mainly in deserts	Irish, 1988
Lepismatidae	Ctenolepismatinae	Thermobia	Thermobia cf. aegyptiaca	Thermobia aegyptiaca	Namibia	Katima Mulilo	Natural habitat	Irish, 1996
Lepismatidae	Ctenolepismatinae	Thermobia	Thermobia cf. aegyptiaca	Thermobia aegyptiaca	Namibia	Khaudom Game Reserve	Natural habitat	Irish, 1996
Lepismatidae	Ctenolepismatinae	Thermobia	Thermobia cf. aegyptiaca	Thermobia aegyptiaca	Namibia	Khorixas town	Probably natural habitats	Irish, 2018
Lepismatidae	Ctenolepismatinae	Thermobia	Thermobia cf. aegyptiaca	Thermobia aegyptiaca	Namibia	Klein-Waterberg	-	Silvestri, 1922
Lepismatidae	Ctenolepismatinae	Thermobia	Thermobia cf. aegyptiaca	Thermobia aegyptiaca	Namibia	Klippan	Natural habitats mainly in deserts	Irish, 1988
Lepismatidae	Ctenolepismatinae	Thermobia	Thermobia cf. aegyptiaca	Thermobia aegyptiaca	Namibia	Kolmanuskuppe	-	Silvestri, 1922
Lepismatidae	Ctenolepismatinae	Thermobia	Thermobia cf. aegyptiaca	Thermobia aegyptiaca	South Africa	Komaggas	-	Silvestri, 1908c
Lepismatidae	Ctenolepismatinae	Thermobia	Thermobia cf. aegyptiaca	Thermobia aegyptiaca	Namibia	Kwando river in Kavango	Natural habitat	Irish, 1996
Lepismatidae	Ctenolepismatinae	Thermobia	Thermobia cf. aegyptiaca	Thermobia aegyptiaca	South Africa	Letaba	-	Wygodzinsky, 1955b
Lepismatidae	Ctenolepismatinae	Thermobia	Thermobia cf. aegyptiaca	Thermobia aegyptiaca	Namibia	Lüderitz	Probably natural habitats (under stones)	Paclt, 1966
Lepismatidae	Ctenolepismatinae	Thermobia	Thermobia cf. aegyptiaca	Thermobia aegyptiaca	Namibia	Lüderitzbucht	-	Silvestri, 1922
Lepismatidae	Ctenolepismatinae	Thermobia	Thermobia cf. aegyptiaca	Thermobia aegyptiaca	Botswana	Moremi South Gate	Natural habitats mainly in deserts	Irish, 1988
Lepismatidae	Ctenolepismatinae	Thermobia	Thermobia cf. aegyptiaca	Thermobia aegyptiaca	Malawi	Mzimba	Natural habitats mainly in deserts	Irish, 1988
Lepismatidae	Ctenolepismatinae	Thermobia	Thermobia cf. aegyptiaca	Thermobia aegyptiaca	Namibia	Namib Desert Park	Probably natural habitats	Irish, 2018
Lepismatidae	Ctenolepismatinae	Thermobia	Thermobia cf. aegyptiaca	Thermobia aegyptiaca	Namibia	Namib Park border at SE 2215Dc	Natural habitats mainly in deserts	Irish, 1988
Lepismatidae	Ctenolepismatinae	Thermobia	Thermobia cf. aegyptiaca	Thermobia aegyptiaca	Namibia	Neudamm	-	Silvestri, 1922
Lepismatidae	Ctenolepismatinae	Thermobia	Thermobia cf. aegyptiaca	Thermobia aegyptiaca	Namibia	Okaukuejo	Natural habitats mainly in deserts	Irish, 1988
Lepismatidae	Ctenolepismatinae	Thermobia	Thermobia cf. aegyptiaca	Thermobia aegyptiaca	Namibia	Omega Base	Natural habitat	Irish, 1996
Lepismatidae	Ctenolepismatinae	Thermobia	Thermobia cf. aegyptiaca	Thermobia aegyptiaca	Namibia	Onangombe	Probably natural habitats	Irish, 2018
Lepismatidae	Ctenolepismatinae	Thermobia	Thermobia cf. aegyptiaca	Thermobia aegyptiaca	Namibia	Onauatinda	Natural habitats mainly in deserts	Irish, 1988
Lepismatidae	Ctenolepismatinae	Thermobia	Thermobia cf. aegyptiaca	Thermobia aegyptiaca	Namibia	Orohona	Probably natural habitats	Irish, 2018
Lepismatidae	Ctenolepismatinae	Thermobia	Thermobia cf. aegyptiaca	Thermobia aegyptiaca	Namibia	Orokatuwo	Probably natural habitats	Irish, 2018
Lepismatidae	Ctenolepismatinae	Thermobia	Thermobia cf. aegyptiaca	Thermobia aegyptiaca	Namibia	Otjikondavirongo	Natural habitats mainly in deserts	Irish, 1988
Lepismatidae	Ctenolepismatinae	Thermobia	Thermobia cf. aegyptiaca	Thermobia aegyptiaca	Namibia	Otjimbingwe	Probably natural habitats	Irish, 2018
Lepismatidae	Ctenolepismatinae	Thermobia	Thermobia cf. aegyptiaca	Thermobia aegyptiaca	Namibia	Otjomatemba	Probably natural habitats	Irish, 2018
Lepismatidae	Ctenolepismatinae	Thermobia	Thermobia cf. aegyptiaca	Thermobia aegyptiaca	Namibia	Outjo	Natural habitats mainly in deserts	Irish, 1988
Lepismatidae	Ctenolepismatinae	Thermobia	Thermobia cf. aegyptiaca	Thermobia aegyptiaca	Namibia	Palm 708	Natural habitats mainly in deserts	Irish, 1988
Lepismatidae	Ctenolepismatinae	Thermobia	Thermobia cf. aegyptiaca	Thermobia aegyptiaca	Namibia	Palmwag	Natural habitats mainly in deserts	Irish, 1988
Lepismatidae	Ctenolepismatinae	Thermobia	Thermobia cf. aegyptiaca	Thermobia aegyptiaca	Namibia	Popa Falls	Natural habitats mainly in deserts	Irish, 1988
Lepismatidae	Ctenolepismatinae	Thermobia	Thermobia cf. aegyptiaca	Thermobia aegyptiaca	Namibia	Rooiplaat	Natural habitats mainly in deserts	Irish, 1988
Lepismatidae	Ctenolepismatinae	Thermobia	Thermobia cf. aegyptiaca	Thermobia aegyptiaca	Namibia	Rössing Area	Natural habitats mainly in deserts	Irish, 1988
Lepismatidae	Ctenolepismatinae	Thermobia	Thermobia cf. aegyptiaca	Thermobia aegyptiaca	Namibia	Rössing Area	Natural habitats mainly in deserts	Irish, 1988
Lepismatidae	Ctenolepismatinae	Thermobia	Thermobia cf. aegyptiaca	Thermobia aegyptiaca	Namibia	Rössing Mine	Natural habitats mainly in deserts	Irish, 1988
Lepismatidae	Ctenolepismatinae	Thermobia	Thermobia cf. aegyptiaca	Thermobia aegyptiaca	Namibia	Ruacana Falls	Probably natural habitats	Irish, 2018
Lepismatidae	Ctenolepismatinae	Thermobia	Thermobia cf. aegyptiaca	Thermobia aegyptiaca	Namibia	Ruimte 935	Natural habitats mainly in deserts	Irish, 1988
Lepismatidae	Ctenolepismatinae	Thermobia	Thermobia cf. aegyptiaca	Thermobia cf. aegyptiaca	Israel	Sde-Boker	-	Mendes et al. 2011
Lepismatidae	Ctenolepismatinae	Thermobia	Thermobia cf. aegyptiaca	Thermobia aegyptiaca	Namibia	Sesfontein	Probably natural habitats	Irish, 2018
Lepismatidae	Ctenolepismatinae	Thermobia	Thermobia cf. aegyptiaca	Thermobia aegyptiaca	Namibia	Sesfontein area	Probably natural habitats	Irish, 2018
Lepismatidae	Ctenolepismatinae	Thermobia	Thermobia cf. aegyptiaca	Thermobia aegyptiaca	South Africa	Steinkopf	-	Silvestri, 1908c
Lepismatidae	Ctenolepismatinae	Thermobia	Thermobia cf. aegyptiaca	Thermobia cf. aegyptiaca	Israel	Tel Arad	-	Mendes et al. 2011
Lepismatidae	Ctenolepismatinae	Thermobia	Thermobia cf. aegyptiaca	Thermobia aegyptiaca	Namibia	Tsams Ost	Probably natural habitats	Irish, 2018
Lepismatidae	Ctenolepismatinae	Thermobia	Thermobia cf. aegyptiaca	Thermobia aegyptiaca	Namibia	Tse-Baraka	Natural habitats mainly in deserts	Irish, 1988
Lepismatidae	Ctenolepismatinae	Thermobia	Thermobia cf. aegyptiaca	Thermobia aegyptiaca	Namibia	Tsumkwe	Natural habitat	Irish, 1996
Lepismatidae	Ctenolepismatinae	Thermobia	Thermobia cf. aegyptiaca	Thermobia aegyptiaca	Namibia	Ugibputs	Natural habitats mainly in deserts	Irish, 1988
Lepismatidae	Ctenolepismatinae	Thermobia	Thermobia cf. aegyptiaca	Thermobia aegyptiaca	Namibia	Upper Brandberg	Natural habitats mainly in deserts	Irish, 1988
Lepismatidae	Ctenolepismatinae	Thermobia	Thermobia cf. aegyptiaca	Thermobia aegyptiaca	Namibia	Upper Ostrich Gorge	Natural habitats mainly in deserts	Irish, 1988
Lepismatidae	Ctenolepismatinae	Thermobia	Thermobia cf. aegyptiaca	Thermobia aegyptiaca	Namibia	Upper Panner Gorge	Natural habitats mainly in deserts	Irish, 1988
Lepismatidae	Ctenolepismatinae	Thermobia	Thermobia cf. aegyptiaca	Thermobia aegyptiaca	Namibia	Usakos	Probably natural habitats (under stones)	Paclt, 1966
Lepismatidae	Ctenolepismatinae	Thermobia	Thermobia cf. aegyptiaca	Thermobia aegyptiaca	Namibia	Usakos	-	Silvestri, 1922
Lepismatidae	Ctenolepismatinae	Thermobia	Thermobia cf. aegyptiaca	Thermobia aegyptiaca	Angola	Vila Arriaga	Natural habitats mainly in deserts	Irish, 1988
Lepismatidae	Ctenolepismatinae	Thermobia	Thermobia cf. aegyptiaca	Thermobia aegyptiaca	Namibia	Welkom 680	Natural habitats mainly in deserts	Irish, 1988
Lepismatidae	Ctenolepismatinae	Thermobia	Thermobia cf. aegyptiaca	Thermobia aegyptiaca	Namibia	West Caprivi	Natural habitat	Irish, 1996
Lepismatidae	Ctenolepismatinae	Thermobia	Thermobia cf. aegyptiaca	Thermobia aegyptiaca	Namibia	Windhoek	Probably natural habitats (under stones)	Paclt, 1966
Lepismatidae	Ctenolepismatinae	Thermobia	Thermobia cf. aegyptiaca	Thermobia aegyptiaca	Namibia	Windhoek	-	Silvestri, 1922
Lepismatidae	Ctenolepismatinae	Thermobia	Thermobia cf. domestica	Lepisma furnorum	Italy	"Lombardy"	-	Rovelli, 1884
Lepismatidae	Ctenolepismatinae	Thermobia	Thermobia domestica	Thermobia domestica	Guinea	-	Stored penauts	Baeta-Neves et al. 1956
Lepismatidae	Ctenolepismatinae	Thermobia	Thermobia domestica	Thermobia domestica	Portugal	-	Stored flour	Baeta-Neves et al. 1956
Lepismatidae	Ctenolepismatinae	Thermobia	Thermobia domestica	Lepismodes furnorum	United States	-	-	Bergroth, 1894
Lepismatidae	Ctenolepismatinae	Thermobia	Thermobia domestica	Lepisma (Thermophila) furnorum	Italy	-	-	Grassi & Rovelli, 1889a
Lepismatidae	Ctenolepismatinae	Thermobia	Thermobia domestica	Lepisma (Thermophila) furnorum	Italy	-	-	Grassi & Rovelli, 1889b
Lepismatidae	Ctenolepismatinae	Thermobia	Thermobia domestica	Thermobia domestica	Pakistan	-	-	Irish, 1988
Lepismatidae	Ctenolepismatinae	Thermobia	Thermobia domestica	Thermobia domestica	Czechia	-	-	Irish, 1988
Lepismatidae	Ctenolepismatinae	Thermobia	Thermobia domestica	Thermobia domestica	Sweden	-	-	KIefbeck, 1944
Lepismatidae	Ctenolepismatinae	Thermobia	Thermobia domestica	Thermobia domestica	Finland	-	-	Norman, 1956
Lepismatidae	Ctenolepismatinae	Thermobia	Thermobia domestica	Thermobila furnorum	Netherlands	-	Bakeries	Oudemans, 1889
Lepismatidae	Ctenolepismatinae	Thermobia	Thermobia domestica	Thermobia domestica	Slovakia	-	-	Rusek, 1977
Lepismatidae	Ctenolepismatinae	Thermobia	Thermobia domestica	Thermobia domestica	Palestine	-	-	Wygodzinsky, 1942
Lepismatidae	Ctenolepismatinae	Thermobia	Thermobia domestica	Thermobia domestica	Israel	-	-	Wygodzinsky, 1952b
Lepismatidae	Ctenolepismatinae	Thermobia	Thermobia domestica	Thermobia domestica	Kuwait	Sulaibiya Farm	Natural habitats	Irish, 1991
Lepismatidae	Ctenolepismatinae	Thermobia	Thermobia domestica	Thermobia domestica / furnorum	-	"America and Europe"	-	Bergroth, 1890
Lepismatidae	Ctenolepismatinae	Thermobia	Thermobia domestica	Thermobia domestica	-	"Asia"	Houses	Escherich, 1905
Lepismatidae	Ctenolepismatinae	Thermobia	Thermobia domestica	Lepisma domestica	Taiwan	"Formosa republic"	-	Shiraki, 1913
Lepismatidae	Ctenolepismatinae	Thermobia	Thermobia domestica	Thermobia domestica	United States	"Illinois"	Domestic	Slabaugh, 1940
Lepismatidae	Ctenolepismatinae	Thermobia	Thermobia domestica	Lepisma (Thermophila) furnorum	Italy	"Lombardy"	Hot rooms next to ovens	Grassi, 1887
Lepismatidae	Ctenolepismatinae	Thermobia	Thermobia domestica	Thermobia domestica	United States	"New York state"	Probably synanthropic	Folsom, 1928
Lepismatidae	Ctenolepismatinae	Thermobia	Thermobia domestica	Thermobia domestica	-	"Northwest and South URSS"	Warm synanthropic places	Sharov, 1964
Lepismatidae	Ctenolepismatinae	Thermobia	Thermobia domestica	Thermobia domestica	Argentina	"Northwestern"	Synanthropic	Wygodzinsky, 1967
Lepismatidae	Ctenolepismatinae	Thermobia	Thermobia domestica	Thermobia domestica	Estonia	"Southwestern"	Rural household	Martin, 2007
Lepismatidae	Ctenolepismatinae	Thermobia	Thermobia domestica	Thermobia domestica	-	"Yugoslavia"	-	Weidner, 1950
Lepismatidae	Ctenolepismatinae	Thermobia	Thermobia domestica	Thermobia domestica	Japan	-	-	Uchida & Kinoshita, 1952
Lepismatidae	Ctenolepismatinae	Thermobia	Thermobia domestica	Thermobia domestica	Yemen	Aden	-	Irish, 1991
Lepismatidae	Ctenolepismatinae	Thermobia	Thermobia domestica	Thermobia domestica	Cyprus	Aiya Irini	-	Wygodzinsky, 1952b
Lepismatidae	Ctenolepismatinae	Thermobia	Thermobia domestica	Thermobia domestica	Iraq	Al-Bagiya, near Amarah	Banks of flood water	Mendes, 1983b
Lepismatidae	Ctenolepismatinae	Thermobia	Thermobia domestica	Thermobia domestica	Kuwait	Al-Houry	Natural habitats	Irish, 1991
Lepismatidae	Ctenolepismatinae	Thermobia	Thermobia domestica	Thermobia domestica	Kuwait	Al-Rileg Al-Shamali	Natural habitats	Irish, 1991
Lepismatidae	Ctenolepismatinae	Thermobia	Thermobia domestica	Thermobia domestica	Iraq	Amarah	Houses	Silvestri, 1923
Lepismatidae	Ctenolepismatinae	Thermobia	Thermobia domestica	Thermobia domestica	Netherlands	Amsterdam	Introduced	Wygodzinsky, 1954b
Lepismatidae	Ctenolepismatinae	Thermobia	Thermobia domestica	Thermobia domestica	Italy	Arenzano	House	Mendes, 1989e
Lepismatidae	Ctenolepismatinae	Thermobia	Thermobia domestica	Thermobia domestica	Eritrea	Assab	-	Irish, 1995
Lepismatidae	Ctenolepismatinae	Thermobia	Thermobia domestica	Thermobia domestica	Iraq	Bagdad	Houses	Silvestri, 1923
Lepismatidae	Ctenolepismatinae	Thermobia	Thermobia domestica	Thermobia domestica	Iraq	Baghdad	City	Mendes, 1983b
Lepismatidae	Ctenolepismatinae	Thermobia	Thermobia domestica	Thermobia domestica	Saudi Arabia	Bahara	-	Irish, 1991
Lepismatidae	Ctenolepismatinae	Thermobia	Thermobia domestica	Thermobia domestica	Mexico	Baja California	-	Irish, 1988
Lepismatidae	Ctenolepismatinae	Thermobia	Thermobia domestica	Thermobia domestica	United Kingdom	Ballyclare	Paper mill	Carpenter, 1911
Lepismatidae	Ctenolepismatinae	Thermobia	Thermobia domestica	Thermobia domestica	India	Bandra	-	Irish, 1988
Lepismatidae	Ctenolepismatinae	Thermobia	Thermobia domestica	Thermobia domestica	Gambia	Bathurst	Ocassional plague in shop of plants	Wygodzinsky, 1941c
Lepismatidae	Ctenolepismatinae	Thermobia	Thermobia domestica	Thermobia domestica	United States	Berkeley	House (Coffee cup)	Mendes, 1982a
Lepismatidae	Ctenolepismatinae	Thermobia	Thermobia domestica	Thermobia domestica	Iraq	Bijan	In the ditch under brush, near building	Mendes, 1983b
Lepismatidae	Ctenolepismatinae	Thermobia	Thermobia domestica	Thermobia domestica	India	Bombay	-	Irish, 1988
Lepismatidae	Ctenolepismatinae	Thermobia	Thermobia domestica	Thermobia domestica	United Kingdom	Bristol	Chocolate factory	Womersley, 1928
Lepismatidae	Ctenolepismatinae	Thermobia	Thermobia domestica	Thermobia domestica	Czechia	Brno	Bakery	Kratochvil, 1945
Lepismatidae	Ctenolepismatinae	Thermobia	Thermobia domestica	Thermobia domestica	Hungary	Budapest	-	Stach, 1930
Lepismatidae	Ctenolepismatinae	Thermobia	Thermobia domestica	Thermophila furnorum	United Kingdom	Cambridge	Bakehouse	Sharp, 1894
Lepismatidae	Ctenolepismatinae	Thermobia	Thermobia domestica	Thermobia domestica	Germany	Celle	Bakery	Boettger, 1954
Lepismatidae	Ctenolepismatinae	Thermobia	Thermobia domestica	Thermobia domestica	Afghanistan	close to Kandahar	Natural habitats	Wygodzinsky, 1962a
Lepismatidae	Ctenolepismatinae	Thermobia	Thermobia domestica	Thermobia domestica	United States	Coalinga	-	Irish, 1988
Lepismatidae	Ctenolepismatinae	Thermobia	Thermobia domestica	Thermobia domestica	Yemen	Collegue Area	-	Irish, 1991
Lepismatidae	Ctenolepismatinae	Thermobia	Thermobia domestica	Thermobia domestica	Senegal	Dakar	-	Mallamaire, 1954
Lepismatidae	Ctenolepismatinae	Thermobia	Thermobia domestica	Thermobia domestica	Australia	Day Dawn	-	Silvestri, 1908b
Lepismatidae	Ctenolepismatinae	Thermobia	Thermobia domestica	Thermobia domestica	Eritrea	Dissey island	-	Irish, 1995
Lepismatidae	Ctenolepismatinae	Thermobia	Thermobia domestica	Lepisma domestica	United Kingdom	Edinburg district (Scotland)	-	Carpenter & Evans, 1900
Lepismatidae	Ctenolepismatinae	Thermobia	Thermobia domestica	Thermobia domestica	United States	El Paso	-	Irish, 1988
Lepismatidae	Ctenolepismatinae	Thermobia	Thermobia domestica	Thermobia domestica	Cyprus	Erimi	-	Wygodzinsky, 1952b
Lepismatidae	Ctenolepismatinae	Thermobia	Thermobia domestica	Thermobia domestica	Spain	Espíritu Santo industrial park (Asturias)	Bazaar pallets, probably imported	Unpublished data
Lepismatidae	Ctenolepismatinae	Thermobia	Thermobia domestica	Thermobia domestica	Germany	Frankfurt	Museum	Simon, 1957
Lepismatidae	Ctenolepismatinae	Thermobia	Thermobia domestica	Thermobia domestica	Afghanistan	from Yaktchal to Kadjahkai	Natural habitats	Wygodzinsky, 1962a
Lepismatidae	Ctenolepismatinae	Thermobia	Thermobia domestica	Thermobia furnorum	United Kingdom	Great Bedwyn (Wiltshire county)	-	Womersley, 1924
Lepismatidae	Ctenolepismatinae	Thermobia	Thermobia domestica	Thermobia domestica	Mexico	Guaymas (Sonora)	Houses	Wygodzinsky, 1948
Lepismatidae	Ctenolepismatinae	Thermobia	Thermobia domestica	Thermobia domestica	Germany	Hamburg	Bakery	Sahrhage, 1954
Lepismatidae	Ctenolepismatinae	Thermobia	Thermobia domestica	Thermobia domestica	Germany	Hamburg	Pest in stored plants	Weidner, 1963
Lepismatidae	Ctenolepismatinae	Thermobia	Thermobia domestica	Thermobia domestica	Mexico	Hamilton Ranch near Colonia Guerrero	-	Irish, 1988
Lepismatidae	Ctenolepismatinae	Thermobia	Thermobia domestica	Thermobia domestica	Iraq	Hatra	Semi-desert under stones	Mendes, 1983b
Lepismatidae	Ctenolepismatinae	Thermobia	Thermobia domestica	Thermobia domestica	United States	Indio	-	Irish, 1988
Lepismatidae	Ctenolepismatinae	Thermobia	Thermobia domestica	Thermobia domestica	Afghanistan	Kadjahkai	Under stones in natural habitat	Wygodzinsky, 1962a
Lepismatidae	Ctenolepismatinae	Thermobia	Thermobia domestica	Thermobia domestica	Sudan	Kerma	House	Mendes, 1993b
Lepismatidae	Ctenolepismatinae	Thermobia	Thermobia domestica	Thermobia domestica	Iran	Kermanshah	Bathrooms	Kahrarian et al. 2014
Lepismatidae	Ctenolepismatinae	Thermobia	Thermobia domestica	Thermobia domestica	Oman	Khuwayr, capital area	Natural habitats	Irish, 1991
Lepismatidae	Ctenolepismatinae	Thermobia	Thermobia domestica	Thermobia domestica	India	Kolkata	Warm rooms in bakeries and houses	Hazra & Mandal, 2007
Lepismatidae	Ctenolepismatinae	Thermobia	Thermobia domestica	Thermobia domestica	Kuwait	Kubbar Island	Natural habitats	Irish, 1991
Lepismatidae	Ctenolepismatinae	Thermobia	Thermobia domestica	Thermobia domestica	India	Lahore (Punjab)	Houses	Silvestri, 1913
Lepismatidae	Ctenolepismatinae	Thermobia	Thermobia domestica	Thermobia domestica	Netherlands	Leiden	Introduced	Wygodzinsky, 1954b
Lepismatidae	Ctenolepismatinae	Thermobia	Thermobia domestica	Thermobia domestica	Cyprus	Limassol	-	Wygodzinsky, 1952b
Lepismatidae	Ctenolepismatinae	Thermobia	Thermobia domestica	Thermobia domestica	United States	Logan	-	Irish, 1988
Lepismatidae	Ctenolepismatinae	Thermobia	Thermobia domestica	Lepismodes inquilinus	United Kingdom	London	Houses	Newman, 1863
Lepismatidae	Ctenolepismatinae	Thermobia	Thermobia domestica	Thermobia domestica	United States	Los Angeles	-	Irish, 1988
Lepismatidae	Ctenolepismatinae	Thermobia	Thermobia domestica	Thermobia domestica	United States	Lowa city	Houses	Wygodzinsky, 1948
Lepismatidae	Ctenolepismatinae	Thermobia	Thermobia domestica	Thermobia domestica	Spain	Madrid	Bakery	Bernal et al. 2022
Lepismatidae	Ctenolepismatinae	Thermobia	Thermobia domestica	Thermobia domestica	Indonesia	Manokwari	Ship cabin	Uchida, 1949
Lepismatidae	Ctenolepismatinae	Thermobia	Thermobia domestica	Thermobia domestica	Australia	Melbourne	Domestic?	Womersley, 1937a
Lepismatidae	Ctenolepismatinae	Thermobia	Thermobia domestica	Thermobia domestica	Afghanistan	Mil-Karez	Natural habitats	Wygodzinsky, 1962a
Lepismatidae	Ctenolepismatinae	Thermobia	Thermobia domestica	Thermobia domestica	Uruguay	Montevideo	Bakery	Unpublished data
Lepismatidae	Ctenolepismatinae	Thermobia	Thermobia domestica	Thermobia domestica	Oman	Mudhaybi	Natural habitats	Irish, 1991
Lepismatidae	Ctenolepismatinae	Thermobia	Thermobia domestica	Lepisma domestica	United Kingdom	Museum	Museum	Hagen, 1886
Lepismatidae	Ctenolepismatinae	Thermobia	Thermobia domestica	Thermobia domestica	Cyprus	near Kouklia	-	Wygodzinsky, 1952b
Lepismatidae	Ctenolepismatinae	Thermobia	Thermobia domestica	Thermobia domestica	Morocco	near Rissani	Natural habitat	Mendes, 1993a
Lepismatidae	Ctenolepismatinae	Thermobia	Thermobia domestica	Thermobia domestica	Oman	near Seeb Airport	Natural habitats	Irish, 1991
Lepismatidae	Ctenolepismatinae	Thermobia	Thermobia domestica	Thermobia domestica	Germany	Neu-Isenburg	House	Simon, 1957
Lepismatidae	Ctenolepismatinae	Thermobia	Thermobia domestica	Thermobia domestica	United States	New York	House (Coffee cup)	Mendes, 1982a
Lepismatidae	Ctenolepismatinae	Thermobia	Thermobia domestica	Thermobia domestica	United States	New York city	Houses	Wygodzinsky, 1948
Lepismatidae	Ctenolepismatinae	Thermobia	Thermobia domestica	Thermobia domestica	United States	Northampton	-	Irish, 1988
Lepismatidae	Ctenolepismatinae	Thermobia	Thermobia domestica	Thermobia domestica	Iran	northwest of Marand	Under stones, in insolated slopes with dry vegetation	Mendes, 1985c
Lepismatidae	Ctenolepismatinae	Thermobia	Thermobia domestica	Thermobia domestica	Kuwait	Nuaseeb	Natural habitats	Irish, 1991
Lepismatidae	Ctenolepismatinae	Thermobia	Thermobia domestica	Thermobia domestica	Oman	Oman Eastern Sands Desert	Natural habitats	Irish, 1991
Lepismatidae	Ctenolepismatinae	Thermobia	Thermobia domestica	Thermobia domestica	Iraq	Peninsula on Tharthar Lake	Under debris on sandy area	Mendes, 1983b
Lepismatidae	Ctenolepismatinae	Thermobia	Thermobia domestica	Thermobia domestica	United States	Philadelphia	-	Irish, 1988
Lepismatidae	Ctenolepismatinae	Thermobia	Thermobia domestica	Thermobia domestica	Afghanistan	Pol-Mi	Natural habitats	Wygodzinsky, 1962a
Lepismatidae	Ctenolepismatinae	Thermobia	Thermobia domestica	Thermobia domestica	Egypt	Port Said	Harbour warehouse	Stach, 1935
Lepismatidae	Ctenolepismatinae	Thermobia	Thermobia domestica	Thermobia domestica	Sudan	Port Sudan	Hotels	Karny, 1923
Lepismatidae	Ctenolepismatinae	Thermobia	Thermobia domestica	Thermobia domestica	Portugal	Póvoa de Santa Iria	Bakery	Mendes, 1989b
Lepismatidae	Ctenolepismatinae	Thermobia	Thermobia domestica	Lepismodes domestica	Turkmenistan	Repetek Reserve	Synanthropic, in wood	Kaplin, 1977
Lepismatidae	Ctenolepismatinae	Thermobia	Thermobia domestica	Thermobia domestica	Saudi Arabia	Riyadh Umg	-	Irish, 1991
Lepismatidae	Ctenolepismatinae	Thermobia	Thermobia domestica	Thermobia domestica	Afghanistan	route to Tchaman	Natural habitats	Wygodzinsky, 1962a
Lepismatidae	Ctenolepismatinae	Thermobia	Thermobia domestica	Thermobia domestica	Algeria	Saharawi refugee (Tindouf - Dajla)	-	Unpublished data
Lepismatidae	Ctenolepismatinae	Thermobia	Thermobia domestica	Lepisma domestica	United States	Salem	Houses and hearths	Packard, 1873
Lepismatidae	Ctenolepismatinae	Thermobia	Thermobia domestica	Thermobia domestica	United States	San Francisco	-	Irish, 1988
Lepismatidae	Ctenolepismatinae	Thermobia	Thermobia domestica	Thermobia domestica	Afghanistan	Sangin	Natural habitats	Wygodzinsky, 1962a
Lepismatidae	Ctenolepismatinae	Thermobia	Thermobia domestica	Thermobia domestica	Brazil	Santos	-	Paclt, 1966
Lepismatidae	Ctenolepismatinae	Thermobia	Thermobia domestica	Thermobia furnorum	United Kingdom	Scarborough	Bakehouses	Brown, 1923
Lepismatidae	Ctenolepismatinae	Thermobia	Thermobia domestica	Thermobia domestica	Germany	Senckenberg Museum (Frankfurt)	Museum	Paclt, 1961
Lepismatidae	Ctenolepismatinae	Thermobia	Thermobia domestica	Thermobia domestica	United States	Sierra Madre	-	Irish, 1988
Lepismatidae	Ctenolepismatinae	Thermobia	Thermobia domestica	Thermobia domestica	United States	St. Louis	-	Irish, 1988
Lepismatidae	Ctenolepismatinae	Thermobia	Thermobia domestica	Thermobia domestica	India	Tamil Nadu	Warm rooms in bakeries and houses	Hazra & Mandal, 2007
Lepismatidae	Ctenolepismatinae	Thermobia	Thermobia domestica	Thermobia domestica	Oman	Tawi Umm Halq., near Mintirib	Natural habitats	Irish, 1991
Lepismatidae	Ctenolepismatinae	Thermobia	Thermobia domestica	Thermobia domestica	Kuwait	Umm Al-Heman	Natural habitats	Irish, 1991
Lepismatidae	Ctenolepismatinae	Thermobia	Thermobia domestica	Thermobia domestica	United States	Urbana	-	Irish, 1988
Lepismatidae	Ctenolepismatinae	Thermobia	Thermobia domestica	Thermobia domestica	Canada	Vancouver	Domestic	Unpublished data
Lepismatidae	Ctenolepismatinae	Thermobia	Thermobia domestica	Thermobia domestica	Saudi Arabia	Wadi Awsat	-	Irish, 1991
Lepismatidae	Ctenolepismatinae	Thermobia	Thermobia domestica	Thermobia domestica	Saudi Arabia	Wadi Buwanah	-	Irish, 1991
Lepismatidae	Ctenolepismatinae	Thermobia	Thermobia domestica	Thermobia domestica	Sudan	Wadi Halfa	Natural habitat (free living)	Irish, 1988
Lepismatidae	Ctenolepismatinae	Thermobia	Thermobia domestica	Thermobia domestica	Saudi Arabia	Wadi Hanaq	-	Irish, 1991
Lepismatidae	Ctenolepismatinae	Thermobia	Thermobia domestica	Thermobia domestica	United States	Washington	-	Irish, 1988
Lepismatidae	Ctenolepismatinae	Thermobia	Thermobia domestica	Lepisma domestica	United States	Washington	Houses	Marlatt, 1902
Lepismatidae	Ctenolepismatinae	Thermobia	Thermobia domestica	Thermobia domestica	Oman	Wattayah	Natural habitats	Irish, 1991
Lepismatidae	Ctenolepismatinae	Thermobia	Thermobia domestica	Thermobia domestica	Belgium	Wijgmaal	Old rice processing factory	Lock et al. 2018

## Sheet: References
Source	Complete reference
Aak et al. 2021	Aak, A., Hage, M., Byrkjeland, R., Lindstedt, H. E. H., Ottesen, P. S., & Rukke, B. A. (2021). Introduction, dispersal, establishment and societal impact of the long-tailed silverfish Ctenolepisma longicaudata (Escherich, 1905) in Norway. BioInvasions Records, 10(2), 483-498.
Aak et al. 2022	Aak, A., Hage, M., & Rukke, B. A. (2020). Long-tailed silverfish (Ctenolepisma longicaudata) control; bait choice based on primary and secondary poisoning. Insects, 11(3), 170.
Aak et al. 2022	Aak, A., Hage, M., & Rukke, B. A. (2020). Long-tailed silverfish (Ctenolepisma longicaudata) control; bait choice based on primary and secondary poisoning. Insects, 11(3), 170.
Agrell, 1943	Agrell, I. (1943). Thysanura. Die Arthropodenfauna von Madiera nach den Ergebnissen der Reise von Prof. O. Lundblad, Juli-Aug 1935. Arkiv för Zoologi, 35(1), 1-5.
Agrell, 1944	Agrell I. (1944). Die schwedischen Thysanuren. Opuscula entomologica, 9, 23–36.
Alfieri, 1932	Alfieri, A. (1932). Les Thysanoures d'Egypte et le cycle evolutif de Thermobia aegyptiaca Eschrch. Bulletin de la Société entomologique d'Égypte, 16, 90-1.
Antonie & Teodorescu, 2009	Antonie, I. & Teodorescu, I. (2009). European and exotic insect pest species in Brukenthal museum (Sibiu county, Romania). Romanian Journal of Biology, 54(2), 139-149
Arne Rukke et al. 2023	Anna Rukke, B., Querner, P., Hage, M., Steinert, M., Kaldager, M., Sømhovd, A., Dominiak, P., Garrido, M., Hansson, T. & Aak, A. (2023). Insecticidal gel bait for the decimation of Ctenolepisma longicaudatum (Zygentoma: Lepismatidae) populations in libraries, museums, and archives. Journal of Cultural Heritage, 59, 255-263.
Ashmole & Ashmole, 1997	Ashmole, N. P., & Ashmole, M. J. (1997). The land fauna of Ascension Island: new data from caves and lava flows, and a reconstruction of the prehistoric ecosystem. Journal of biogeography, 24(5), 549-589.
Bach et al. 1993	Bach, C., Gaju, M., Mendes, L. F., & Molero, R. (1993). Microcoryphia y Zygentoma (Insecta, Apterygota) de Retuerta de Pina (Zaragoza, Monegros). Boletín de la Asociación Española de Entomología, 17(2), 123-139.
Baeta-Neves et al. 1956	Baeta-Neves, C., da Fonseca, J. C., & Guimarães, J. M. (1956). A entomofauna dos produtos armazenados em Portugal (Metró-pole e Ultramar). Ann. Jta. Miss. Geogr., 11, 117-142.
Barnhart, 1951	Barnhart, C.S. (1951). A new silverfish of economic importance found in the United States (Thysanura: Lepismatidae). The Ohio Journal of Science, 51(4), 184–186.
Barnhart, 1961	Barnhart, C.S. (1961). The internal anatomy of the silverfish Ctenolepisma campbelli and Lepisma saccharinum (Thysanura: Lepismatidae). Annals of the Entomological Society of America, 54, 177–196.
Bednar et al. 2023	Bednár, F., Hemala, V., & Čejka, T. (2023). First records of two new silverfish species (Ctenolepisma longicaudatum and Ctenolepisma calvum) in Slovakia, with checklist and identification key of Slovak Zygentoma. Biologia, 1-11
Beenk, 2015	Beenk, J. (2015). Skimming the surface of the Fung Ping Shan rare book collection, University of Hong Kong Libraries. Archival Products Newsletter, 19(3): 1-8.
Belke, 1866	Belke, G. (1866). Notice sur l’histoire naturelle du district de Radomysl (Gouvernement de Kief). Bulletin de la Société impériale des Naturalistes de Moscou, 39 (1-2), 510.
Bergroth, 1890	Bergroth, E. (1890). Note on Lepisma domestica. Entomologica Americana, 6, 233.
Bergroth, 1894	Bergroth, E. (1894). Note on Thermobia furnorum. Rov. Entomologist's Monthly Magazine, 30, 111.
Bernal et al. 2023	Bernal, I., Molero-Baltanás, R. & Luis Viejo, J. (2022). Primer registro de la especie sinantrópica Thermobia domestica (Packard, 1837)(Zygentoma: Lepismatidae) en España. Boletín de la Sociedad Entomológica Aragonesa (SEA), 71(31/12), 153-154.
Bloch, 2007	Bloch, D. (2007). Silverfish: a very old insect (Silvurfiskur: Eitt elligamalt skordjór). Frøði, 13, 30–31.
Bodenheimer, 1937	Bodenheimer, F. S. (1937). Prodromus Faunae Palestinae. Mémoires de l'Institut Égyptien, 33. 286 pp.
Boettger, 1910	Boettger, O. (1910). Das Gehirn eines niederen Insektes (Lepisma saccharina L.). Jenaische Zeitschrift für Naturwissenschaft, 46: 801-844
Boettger, 1954	Boettger, C. R. (1954). Bemerkungen iiber das Ofenfischchen, Thermobia domestiea (Packard), und ein Fundort der Art in Niedersachsen. Z. hyg: Zool. 41: 353-357
Braak et al. 1995	Braack, L., Maggs, K., Zeller, D. & Horak, I. (1995). Exotic arthropods in the Kruger National Park, South Africa: modes of entry and population status. African entomology, 3(1), 39-46.
Brimblecombe & Querner, 2021	Brimblecombe, P., & Querner, P. (2021). Silverfish (Zygentoma) in Austrian Museums before and during COVID-19 lockdown. International Biodeterioration & Biodegradation, 164, 105296.
Brown, 1923	Brown, J.M. (1923). Additional notes on the Apterygota of Yorkshire and Derbyshire. Naturalist [London], 261-264.
Burmeister, 1838	Burmeister, H. (1838). Handbuch der Entomologie, vol. 2. Berlin. G. Reimer.
Carpenter & Evans, 1900a	Carpenter, G.H. & Evans, W. (1900a). The Collembola and Thysanura of the Edinburgh district. Proceedings of the Royal Physical Society of Edinburgh, 14, 221-266.
Carpenter, 1911	Carpenter, G.H. (1911). New Irish Apterygota. Irish Naturalist, 20, 81-85.
Carpenter, 1916	Carpenter, G.H. (1916). I. The Apterygota of the Seychelles. Proceedings of the Royal Irish Academy. Section B, 33, 1–70.
Carpenter, 1928	Carpenter, G.H. (1928). Apterygota. Insects of Samoa, 3(VII), 109–116.
Charlton, 1921	Charlton, H.H. (1921). The spermatogenesis of Lepisma domestica. Journal of Morphology, 35, 381-423
Chen et al. 2019	Chen, B., Dong, F., Fang, W., Xu, J., Gu, Y., Li, M., & Sun, E. (2019). The complete mitochondrial genome of Ctenolepisma villosa (Insecta: Zygentoma, Lepismatidae). Mitochondrial DNA Part B, 4(1), 1814-1815.
Christian, 2002	Christian, E. (2002). Die primär flügellosen “Urinsekten”(Apterygota). In: Essl, F., Rabitsch, W. (Eds.) Neobiota in Österreich; pp. 301-303.
Crusz, 1960	Crusz, H. (1960): Silverfish breeding. A rewarding hobby. Loris 8: 355-359.
Dalla Torre, 1888	Dalla Torre, K.W. (1888). Die Thysanuren Tirols. Z. Ferdinand. S3, 32, 147-160.
Davis, 2019	Davis, D. (2019). Bringing IPM to historic ships in the UK. In: Nilsen, L. & Rossipal, M (Eds.). Integrated Pest Management (IPM) for Cultural Heritage. Proceedings from the 4h International Conference in Stockholm, Sweeden, 21-23 May, pp: 96-104
de Rossi, 1882	de Rossi , G. (1882): Zur Lebensweise des Lepisma saccharinum. Entomol. Nachr. 8: 22-23.
de Villers, 1798	de Villers, C. (1789): Caroli Linnaei Entomologia 4. Lugduni.
Denis, 1924	Denis, J. R. (1924). IV. Sur la faune française des Aptérygotes. Archives de Zoologie expérimentale et générale, 62, 253-298.
Dover, 1923	Dover, C. (1923). The free-living thysanura of Barkuda Island. Records of the Indian Museum, 24, 299-301
Drenovski, 1942	Drĕnovski, A. K. (1942): Četvărti prinos kăm nasĕkomnata fauna na Bălgarija i Makedonija (Apterygogonea i Coleoptera). Apterygogenea na Bălgarija i Makedonija. Sofija. 12: 1-14.
Erlacher, 2017	Aliens Unter Uns–Eine Begegnung Mit der Sechsten Art. Stadt Chemnitz. Pressemitteilung der Stadt Chemnitz vom. 4 April 2017. Available online: https://www.chemnitz.de/chemnitz/de/aktuell/presse/ pressemitteilungen/2017/203.html (accessed on 21 October 2023).
Escherich, 1905	Escherich, K.(1905). Das System der Lepismatiden. Zoologica (Stuttgart), 43, ,1–164.
Escherich, 1910	Escherich, K. (1910). Lepismatiden von Madagaskar, den Comoren und Ostafrika. In: Voeltzkow, V.A. (Ed.) Reise in Ostafrika 2. Stuttgart. pp. 535–538.
Fabricius, 1775	Fabricius, J.C. (1775). Systema Entomologiae, sistens insectorum classes, ordines, genera, species, adiectis, synonymis, locis, descriptionibus, observationibus. Flensburgi and Leipzig: Kortii, 32, 300–301.
Fabricius, 1793	Fabricius, J.C. (1793). Entomologia Systematica emendata at acuta. secumndum classes, ordines, genera, species. adjectis synonimis, locis, observationibus, descriptionibus. Haffniae: C.G. Proft, Vol. 2, 519 pp..
Fabricius, 1798	Fabricius, J.C. (1798). Entomologia Systematica emendata at acuta. secumndum classes, ordines, genera, species. adjectis synonimis, locis, observationibus, descriptionibus. Haffniae: C.G. Proft. Vol. 2 519 pp.
Fink, 2016	Fink, M. (2016). Erstnachweis des Kammfischchens Ctenolepisma lineata Fabricius, 1775 (Zygentoma: Lepismatidae) für Südtirol. Gredleriana 16, 167172.
Fiori, 1956	Fiori, G. (1956): Appunti ecologici ed etologici su l’entomofauna estiva della "Hamáda eI-Hámra". Boll. Ist. Entomol. Univ. Bologna 21: 277-296.
Folsom, 1923	Folsom, J.W. (1923). A new Lepismid from Porto Rico. Proceedings of the Entomological Society of Washington, 25(7-8), 170–171.
Folsom, 1928	Folsom, J. W. (1928): A list of the insects of New York State. Orders Thysanura and Collembola. Mem., Cornell Univ. agric. Exp. Stat. 101: 11-17.
Fourcroy, 1785	Fourcroy, A.F. (1785). Entomologia Parisiensis. Parisiis, 544 pp.
Füssly, 1775	Füssly, J. C. (1775): Verzeichnis der ihm bekannten Schweitzerischen Inseckten. Zurich & Winterthur
Geoffroy, 1762	Geoffroy, M. (1762). Histoire abregée des Insectes. Paris. Volumen 2, p. 613.
Gervais, 1844	Gervais, P. (1844a). Thysanoures. In: Walckenaer (Ed.) Histoire Naturelle Insectes aptères. Paris. Vol. 3. pp. 377–456.
Goddard et al. 2016	Goddard, M., Foster, C., & Holloway, G. (2016). Ctenolepisma longicaudata (Zygentoma: Lepismatidae) new to Britain. Journal of the British Entomological and Natural History Society, 29, 33-36.
Grassi & Rovelli, 1889a	Grassi, B., & Rovelli, G. (1889a). I progenitori dei Miriapodi e degli Insetti. VI. Il sistema dei Tisanuri fondato supratutto sullo studio dei Tisanuri italiani. Naturalista siciliano, 9, 53-68.
Grassi & Rovelli, 1889b	Grassi, B. & Rovelli, G. (1889b). Tavola analitica dei Tisanura da noi finora riscontrati. Bollettino della Società Entomologica Italiana, 21, 3–8.
Grassi, 1886	Grassi, B. (1886). I progenitori dei miriapodi e degli insetti. memoria IV. Cenni anatomici sul genere Nicoletia. Bollettino della Società Entomologica Italiana, 18, 173–182.
Grassi, 1887	Grassi, B. (1887). I progenitori dei Miriapodi e degli Insetti. Altre ricerche sui Tisanuri. Nota preliminare. Bullettino della Società Entomologica Italiana, 19, 52–74.
Greaves, 1947	Greaves, T. (1947). The Control of Silverfish and the German Cockroach. Journal of the Council for Scientific and Industrial Research - Australia, 20(4), 235-433.
Guérin, 1838	Guérin, F.E. (1838). Les Thysanoures. In: Guérin, F.E. (Ed.), Iconographie du Règne animal. Insectes. Vol. 7. Ballière, Paris, pp. 8–10, plate 2.
Guérin-Méneville, 1844	Guérin-Méneville, F.E. (1844). Iconographie du Règne animal de G. Cuvier 7, Texte explicatif [Lepisma]: Vol. 3: pp. 9-20.
Hage et al. 2020	Hage, M., Rukke, B. A., Ottesen, P. S., Widerøe, H. P., & Aak, A. (2020). First record of the four-lined silverfish, Ctenolepisma lineata (Fabricius, 1775) (Zygentoma, Lepismatidae), in Norway, with notes on other synanthropic lepismatids. Norwegian Journal of Entomology, 67, 8-14.
Hagen, 1886	Hagen, H.A. (1886). On a new library pest. Canadian Entomologist, 18(12), 221–230.
Hallas et al. 1977	Hallas, T., Mourier, H. & Winding, O. (1977). Seasonal variation and trends for some indoor insects in Denmark. Ent. Meddr., 45: 77-88 (in Danish language)
Handschin, 1940	Handschin, E. (1940). Thysanura. Borstenschwänze. In: Schutze, P. (Ed.) Biologie der Tiere Deutschlands. Gebrüder Borntraeger. Berlin. pp 67-99.
Hänel & Irish, 2009	Hänel, C., & Irish, J. (2009). Introduced Fishmoths identified from South Atlantic Tristan da Cunha Island (Thysanura: Lepismatidae). Beiträge Zur Entomologie = Contributions to Entomology, 59(2), 527–533.
Hazra & Mandal, 2007	Hazra, A.K. & Mandal, G.P. (2007). Pictorial Handbook on Indian Thysanura. Zool. Surv. India. Kolkata. 1-43.
Hazra et al. 2000	Hazra, A.K. 2000. Insecta: Apterygota : Thysanura. In : Fauna of Tripura, State Fauna Series, 7(2) : 123-129. Zool. Surv. India, Kolkata
Hazra et al. 2003	Hazra, A.K. and G.P. MandaI. 2004. Insecta: Apterygota : Thysanura. In : Fauna of Sikkim, State Fauna Series, 9(2) : 101-107 Zoo I. Surv. India, Kolkata.
Hazra et al. 2022	Hazra, A. K., Jana, D., & Mandal, G. P. (2022). Description of a New Species and Redescription of One Species of Silverfish (Insecta: Zygentoma: Lepismatidae) from Amrabad Tiger Reserve, Telangana, India. Records of the Zoological Survey of India, 122(2), 117-124.
Heeg, 1967	Heeg, J. (1976). Studies on Thysanura. II. Orientation reactions of Machiloides delanyi Wygodzinsky and Ctenolepisma longicaudata Escherich to temperature, light and atmospheric humidity. Zoologica Africana. 3(1). 43–57 AND Heeg, J. (1967). Studies on Thysanura. I. The water economy of Machiloides delanyi Wygodzinsky and Ctenolepisma longicaudata Escherich. Zoologica Africana, 3(1), 21–41.
Hegyessy. G., 2021	Hegyessy, G. (2021). EZÜSTÉRMES ROVAR – EZÜSTÖS ŐSROVAR. Available online: http://kazinczyferencmuzeum.hu/2021/01/04/ ezustermes-rovar-ezustos-osrovar/ (in Hungarian, accessed on 21 October 2023).
Hollinger, 1971	Hollinger, A.M. (1971). Contributii la studiul Tizanurelor din Romånia. Ent. Meddr., 45: 77-88
Irish, 1986	Irish, J. (1986). A new species and records of Senegambian Lepismatidae (Thysanura). Journal of the Entomological Society of Southern Africa, 49(2), 343–347
Irish, 1987	Irish, J. (1987). Revision of the genus Ctenolepisma Escherich (Thysanura: Lepismatidae) in southern Africa. Cimbebasia (A), 7(11), 147–207.
Irish, 1988	Irish, J. (1988). Revision of Thermobia Bergroth (Thysanura: Lepismatidae). Cimbebasia, 10, 15–30.
Irish, 1991	Irish, J. (1991). Lepismatidae (Thysanura: Insecta) of the Arabian Peninsular. Fauna of Saudi Arabia, 12, 225–241.
Irish, 1994	Irish, J. (1994). Biogeography and systematics of South African Lepismatidae (Thysanura, Insecta). I. The Orange Free State. Navorsinge van die Nasionale Museum Bloemfontein, 10(11), 453–496.
Irish, 1995	Irish, J. (1995). New data on Lepismatidae, mainly from Italy and north east Africa, with notes on the status of Ctenolepisma rothschildi Silvestri (Insecta: Thysanura). Annali del Museo Civico di Storia Naturale "Giacomo Doria", 90, 559–570.
Irish, 1996	Irish, J. (1996). Lepismatidae from North-East Namibia, including the first record of Namunukulina Wygodzinsky from subequatorial Africa (Insecta: Thysanura). Mitteilungen aus dem Zoologischen Museum in Berlin, 72(1), 15–19.
Irish, 2018	Irish, J. (2018). Contribution to the knowledge of southern African Lepismatidae (Thysanura, Insecta). Namibian Journal of Environment, 2, A-127.
Janetscheck, 1949	Janetschek, H. (1949a): Über einige bemerkenswerte Insekten Nordtirols. Tir. Heimatsbl. 24: 197-203
Johnsen, 2019	Johnsen, S. I. (2019). Bekjempelse av skjeggkre Ctenolepisma longicaudata-Tiltak og bestandsutvikling i enebolig. Insekt-Nytt, 44(2/3), 49-58.
Kahrarian et al. 2014	Kahrarian, M., Molero Baltanás, R., Monshizadeh, M. R., & Shenavaee, M. R. (2014). A faunistic study on Lepismatidae (Zygentoma) in Kermanshah (Iran). Entomologia generalis, 35(1), 53-60.
Kaplin, 1977	Kaplin, V.G. (1977). Comparative ecological and morphological characteristics of Lepismatidae (Thysanura) of Eastern Karakum. Revue d’Entomologie de l’URSS, 56: 334–353
Kaplin, 1983	Kaplin, V.G. (1983). A contribution to the thysanuran fauna of the Crimean southern coast. Zoological Bulletin, 5: 15-20. In Russian
Karny, 1923	Karny, H. H. (1923). Wissenschaftliche Ergebnisse der mit Unterstutzung der Akademie der Wissenschaften in Wien aus der Erbschaft Treitl von F. Werner unternommenen zoologischen Expedition nach dem anglo-ägyptischen Sudan (Kordofan) 1914. X. Thysanoptera, Adenopoda, Thysanura. Denkschr. Akad. Wiss. (naturw.) 98: [136-137)
KIefbeck, 1944	KIefbeck, E. (1944). Thermobia domestica Pack. (Thysanura), en fõr landet ny insekt. Opusc. entomol. 9: 55-55
Kinoshita, 1932	Kinoshita , S. (1932): Collembola; Thysanura. Iconographia Insectorum Japonicorum (Nippon Koncha Zukan). Ed. 1. pp. 2129-2115. Tokyo
Kinzelbach, & Kinzelbach, 1968	Kinzelbach B. & Kinzelbach, R. 1968. Neue Oberrheinische Funde von Ctenolepisma lineatum var. piliferum Lucas, 1842 (Thysanura, Lepismatidae). Mainzer Naturwissenchaftliches Archiv 7: 126-130.
Koch, 1840	Koch, C. L. (1840): Thysanura. In: Herrich-Schaeffer's Fauna Ratisbonensis 3: 352-359. (= Naturhistorische Topographie von Regensburg, bearb. v. Fürnrohr.)
Kolenati, 1858	Kolenati, F. (1858). Systematische Übersicht der Thysanuren. Wiener Entomologische Zeitung (II), 5, 129–135.
Král & Davidová-Vilímová, 2001	Král, D., & Davidová-Vilímová, J. (2001). The distribution of silverfish Ctenolepisma lineata (Zygentoma: Lepismatidae) in the Czech Republic. Klapalekiana, 37, 249-252.
Kratochvil, 1945	KratochviI, J. (1945): Naše šupinušky se zvlaštním zřetelem na moravská chránĕná územi. Entomol. Listy 8: 41-67
Krumpál & Krumpálová, 1997	Krumpál, M. & Krumpálová, Z. (1997). Bezstavovce (Evertebrata) skleníkov Bratislavy (Slovensko). Entomofauna Carpathica, 9, 102–106
Kulma et al. 2018	Kulma, M., Vrabec, V., Patoka, J., & Rettich, F. (2018). The first established population of the invasive silverfish Ctenolepisma longicaudata (Escherich) in the Czech Republic. BioInvasions Records, 7(3), 329-33.
Kulma et al. 2021	Kulma, M., Bubová, T., Davies, M. P., Boiocchi, F., & Patoka, J. (2021). Ctenolepisma longicaudatum Escherich (1905) became a common pest in europe: Case studies from Czechia and the United Kingdom. Insects, 12(9), 810.
Kulma et al. 2022	Kulma, M., Molero-Baltanás, R., Petrtýl, M., & Patoka, J. (2022). Invasion of synanthropic silverfish continues: first established populations of Ctenolepisma calvum (Ritter, 1910) revealed in the Czech Republic. BioInvasions Record, 11(1),
Kumar et al. 2017	Kumar, S., Singh, K., & Dwivedi, K. N. (2017). Repellent effect of three plants Curcuma longa, Cymbopogon citratus, Adhatoda vasica against insect pest silverfish, Acrotelsa collaris (fabr.) (Thysanura: lepismatidae). World journal of pharmaceutical research, 6(5), 1518-1527.
Laibach, 1952	Laibach, E. (1952). Lepisma saccharina L., das Silberfischchen. Zeitschrift für hygienishe Zoologie und Schädlingsbekämpfung, 40, 321-370.
Landsberger & Querner, 2018	Landsberger, B., & Querner, P. (2018). Invasive Fischchen (Insecta, Zygentoma) in Deutschland und Osterreich. Archivar, 71, 328-332.
Laporte & Laporte, 1847	Laporte, J.L. & Laporte. E. (1847). Faune entomologique ou Hist. naturelle des insectes qui se trouvent dans le département de la Gironde. Actes Soc. Linn. Bordeaux, 14.
Latzel, 1921	Latzel, R. (1921). Die Apterygoten der Ostalpen und des anschliessenden Karstes. Verhandlungen der zoologisch botanischen Gesellschaft in Wien. 71: 49 - 85
Li et al. 2009	Li, S., Zhan, X. & Sun, E.(2009). Investigation of Lepisma breeding in libraries of universities. Journal of Environment and Health, 26(3): 244-245
Lie-Petersen, 1898	Lie-Peterson, O.J. (1898). Apterygogenea in Sogn and Nordfjord 1897 u. 98 eingesammelt. Bergens Mus. Aarb., (6), 1-18.
Lindsay, 1940	Lindsay, E. (1940). The biology of the silverfish, Ctenolepisma longicaudata Esch. with particular reference to its feeding habits. Proceedings of the Royal Society of Victoria, 52(1), 35–83.
Linnaeus, 1758	Linnaeus, C. (1758). Systema Naturae per regna tria naturae, secundum classes, ordines, genera, species, cum characteribus, diffentiis, synonymis, locis. Editio decima, reformata. Holmiae: Holmaie: Laurenti salvii Vol. Tom. 1 10th Edn 824 pp.
Linnaeus, 1762	Linnaeus, C. (1762). Fauna svecica : sistens animalia sveciae regni: mammalia, aves, amphibia, pisces, insecta, vermes, distributa per classes & ordines, genera & species, cum differentiis specierum, synonymis auctorum, nominibus incolarum, locis natalium, descriptionibus insectorum / Stockholmiae :Sumtu & Literis Direct. Laurentii Salvii,1761. http://www.biodiversitylibrary.org/bibliography/46380
Linnaeus, 1767	Linnaeus, C. (1767). Systema naturae [...] Tomus I. Pars II. Editio duodecima ; [Regnum animale]…
Lock et al. 2018	Lock, K., Derveaux, B., Doornaert, A., Hanssens, B., Van Damme, K., Delbaere, C., & Claerebout, S. (2018). Ctenolepisma (Ctenolepisma) lineata (Fabricius, 1775) and Thermobia domestica (Packard, 1873) new to Belgium (Zygentoma: Lepismatidae). Bull. De La Société R. Belg. D’entomologie/Bull. Van De K. Belg. Ver. Voor Entomol., 154, 111-114.
Lock, 2001	Lock K. (2001). The bristle-tails of Belgium (Thysanura). Bulletin de la Société Royale Belge d’Entomologie 136, 85-87.
Lock, 2007	Lock, K. (2007). Distribution of the Belgian Zygentoma. Notes fauniques de Gembloux, 60(1), 25-27.
Lubbock, 1873	Lubbock, J. (1873). Mongraph of the Collembola and Thysanura. The Ray Society. London. 276 pp.
Lucas, 1840	Lucas, H. (1840). Histoire naturelle des Crustacés, des Arachnides et des Myriapodes. Paris.
Machida & Ohbayashi, 1996	Machida, R., & Ohbayashi, T. (1996). Thysanurans from the Ogasawara Islands (Zygentoma, Lepismatidae), Ctenolepisma longicaudata and Acrotelsa collaris, new to the Japanese fauna. Japanese Journal of Entomology, 64(2), 365-366.
Mallamaire, 1954	Mallamaire, A. (1954). Les insectes nuisibles aux produits végétaux et denrées alimentaires entreposés à Dakar. Bull. Prot. Veg. A. -O. F., 1, 48-57.
Mallis, 1941	MaIlis, A. (1941). Preliminary experiments on the silverfish Ctenolepisma urbani [sic !) Slabaugh. J. econ. Entomol. 34: 787-791
Marlatt, 1902	Marlatt, C. L. (1902). The silver fish (Lepisma saccharina L.). Circ., U.S. Dep. Agric., s. 2, 49: 1-4
Martin, 2007	Martin, M. (2007). Majasoomukas ja kodusoomukas [Silverfish and firebat]. Eesti Loodus, 58 (6), 20‑21.
Matsumura, 1907	Matsumura, S. (1907). Konchū Bunruigaku. (Systematic Entomology.) Tokyo
Matsumura, 1931	Matsumura, S. (1931). 6000 Illustrated Insects of Japan-Empire [With illustrations by M. Ishida.] Tōkyō
Mattson, 2018	Mattson, S. (2018). Kre i Norge ved to av dem. Insekt-Nytt 43, 13–18. (In Norwegian language)
Maxwell-Lefroy & Howlett, 1909	Maxwell-Lefroy, H., & Howlett, F. (1909). Indian Insect Life, A Manual of the Insects of the Plains (Tropical India). Agricultural Research Institute. Thacker & CO. London. 786 pp.
Meineke & Menge, 2014	Meineke, T., & Menge, K. (2014). Ein weiterer Fund des Papierfischchens Ctenolepisma longicaudata Escherich, 1905 (Zygentoma, Lepismatidae) in Deutschland. Entomologische Nachrichten und Berichte, 58, 153-154.
Mendes et al. 1992	Mendes, L.F. (1992). Novos dados sobre tisanuros (Microcoryphia e Zygentoma) da América do Norte. Garcia de Orta, Séries Zoologia, Lisboa, 16(1-2): 171–193.
Mendes et al. 1993	Mendes, L.F., Bach de Roca, C., Gaju-Ricart, M. & Molero-Baltanás, R. (1993). Trichotriuroides boneti gen. n., sp. N. (Zygentoma: Nicoletiidae) and new data on Sygentoma in the collection of the Museo Nacional de Ciencias Naturales in Madrid (Spain). Eos 69, 21-29.
Mendes et al. 2000	Mendes, L.F., Gaju-Ricart, M., Bach de Roca, C. & Molero-Baltanás, R. (2000a). New account on the thysanurans of the Azores (Insecta, Micocoryphia and Zygentoma) with description of a new species. Pedobiologia, 44, 309–319.
Mendes et al. 2011	Mendes, L. F., Molero-Baltanás, R., de Roca, C. B., & Gaju-Ricart, M. (2011, January). New data and new species of Microcoryphia and Zygentoma (Insecta) from Israel. Annales de la Société entomologique de France, 47(3-4), 384-393.
Mendes, 1978	Mendes, L.F. (1978). Nota sobre o Género Ctenolepisma (Zygentoma, Lepismatidae) em Portugal. Arquivos do Museu Bocage, Lisbon (2), 6, 279-298.
Mendes, 1980a	Mendes, L.F. (1980a). Note sur les Zygentoma (Insecta: Apterygota) de L'Europe et du Bassin Mediterraneen. Arquivos do Museu Bocage, Lisbon (2), 7, 215–260.
Mendes, 1980b	Mendes, L.F. (1980b). Notes et descriptions sur quelques Thysanoures de l'Europe. Memorie della Società Entomologica Italiana, 59, 3–33.
Mendes, 1980c	Mendes, L.F. (1980c). New data on the Thysanurons from Malta (Apterygota: Microcoryphia & Zygentoma). Bollettino della Società Entomologica Italiana, 112(4-4), 94–98.
Mendes, 1980d	Mendes, L.F. (1980d). Nova contribuição para o estudo dos tisanuros (Insecta: Apterygota) dos Açores. Parapetrobius azoricus gen.n. sp.n. dos Ilhéus das formigas. Arquivos do Museu Bocage, Lisbon (2) 7(11): 139–150.
Mendes, 1981a	Mendes, L.F. (1981a). Notes et descriptions sur des Lepismatidae (Zygentoma: Apterygota) Ethiopiens. I. Genres Acrotelsa, Asterolepisma et Thermobia. Arquivos do Museu Bocage, Lisbon (A), 1(11), 265–309.
Mendes, 1981b	Mendes, L.F. (1981b). Sur quelqes Microcoryphia de l'Asia orientale: Notes et descriptions (Insecta; Apterygota). Nouvelle Revue d'Entomologie, 9(1), 15–28.
Mendes, 1981c	Mendes, L.F. (1981c). Nova nota e descrições de tisanuros (Microcoryphia e Zygentoma: Apterygota) da Macaronésia. Arquivos do Museu Bocage, Lisbon (A), 1(9), 143–164.
Mendes, 1981d	Mendes, L.F. (1981d). Nova nota sobre os Tisanuros (Apterygota, Microcoryphia e Zygentoma) da Europe e da Bacia Mediterrânica. Boletim da Sociedade Portuguesa de Entomologia, 18, 1–9.
Mendes, 1982a	Mendes, L.F. (1982a). On a collection of Lepismatidae from the New World with description of a new species (Zygentoma). Entomologica Scandinavica, 13, 97–102
Mendes, 1982b	Mendes, L.F. (1982b). Notas e descrições de Lepismatidae afrotropicais (Zygentoma: Apterygota) II. Géneros Ctenolepisma e Namunukulina. Revue Zoologique Africaine (Bruxelles) 93(3): 591–661
Mendes, 1982c	Mendes, L.F. (1982c). Notas taxonómicas e zoogeográficas sobre os Tisanuros (Microcoryphia e Zygentoma: Apterygota) macaronésicos. Bolm. Soc. port. Entom. 7 (Suppl. A): 151-167
Mendes, 1983a	Mendes, L.F. (1983a). New data on the Lepismatidae (Apterygota, Zygentoma) from the Cape Verde Islands. Andrias, Karlsruhe, 3, 5–8.
Mendes, 1983b	Mendes, L.F. (1983b). Note sur quelques Thysanoures (Microcoryphia et Zygentoma: Apterygota) de l'Asie paléarctique avec description d'une nouvelle espèce d'Iran. Arquivos do Museu Bocage, Lisbon (B), 16, 181–196.
Mendes, 1984a	Mendes, L.F. (1984a). Sur quelques Lepismatides (Zygentoma, Insecta) du Sahara algérien. Notes et description d'une nouvelle espèce du genre Hyperlepisma Silv., 1932. Bulletin du Muséum National d'Histoire Naturelle. Paris (4), 6(4), 1135–1151.
Mendes, 1984b	Mendes, L.F. (1984b). The fauna of the Aegaean Island of Santorini. Part 7. Microcoryphia and Zygentoma, with additional records from other Greek localities. Stuttgarter Beiträge zur Naturkunde. Series A (Biologie), 372, 1–12.
Mendes, 1985a	Mendes, L.F. (1985a). On some thysanurons (Microcoryphia and Zygentoma: Apterygota) from Poland. Acta Zoologica Cracoviensia 30(6): 215–220.
Mendes, 1985b	Mendes, L.F. (1985b). Notas e descriçoes de Lepismatideos afrotropicais (Zygentoma, Apterygota). III. Tisanuros da Guine-Bissau. Boletim da Sociedade Portuguesa de Entomologia 72: 1–33
Mendes, 1985c	Mendes, L.F. (1985c). Sur quelques Thysanoures (Microcoryphia et Zygentoma) de l'Asie sud-occidentale. Notes et descriptions. Nouvelle Revue d'Entomologie (N.S.), 3, 303–317.
Mendes, 1986a	Mendes, L.F. (1986a). Some new data on the capeverdean thysanurons (Zygentoma, Insecta) Cour. Forsch.-Inst. Senckenberg 81: 17-23.
Mendes, 1986b	Mendes, L.F. (1986b). Nova contribuição para o conhecimento dos tisanuros africanos (Zygentoma: Lepismatidae e Ateluridae). Revue de Zoologie Africaine (Tervuren), 100, 213–227.
Mendes, 1987	Mendes, L.F. (1987). Some new data on the Thysanurons (Microcoryphia and Zygentoma) from Malta and the adjacent islands of Gozo, Filfla and Comino. Bolm. Soc. port. Ent., 79: 1-7
Mendes, 1988a	Mendes, L.F. (1988a). Revisão do género Lepisma Lin., 1758 s.lat. (Zygentoma, Lepismatidae). Boletim da Sociedade Portuguesa de Entomologia (Suppl.), 2, 1–236.
Mendes, 1988b	Mendes, L.F. (1988b). A survey of the Lepismatidae (Insecta Zygentoma) from Sar Uanle (Somalia). Tropical Zoology, 1, 3–21.
Mendes, 1989a	Mendes, L.F. (1989). Remarks on the faunistic diversity of the Thysanurans (Microcoryphia and Zygentoma) in the Eastern Atlantic islands. In: Dallai (Ed.) 3rd International Seminar On Apterygota, pp. 127-135
Mendes, 1989b	Mendes, L.F. (1989b). Nouvelles données sur les Lepismatidae (Zygentoma) de l'Asie Orientale et de l'Indonésie. Garcia de Orta, Séries Zoologia, Lisboa, 14(2), 79–92.
Mendes, 1992a	Mendes, L.F. (1992a). Novos dados sobre tisanuros (Microcoryphia e Zygentoma) da América do Norte. Garcia de Orta, Séries Zoologia, Lisboa, 16(1-2), 171–193.
Mendes, 1992b	Mendes, L.F. (1992b). Nova contribuição para conhecimento dos tisanuros (Microcoryphia e Zygentoma: Insecta) da República Democratica de Cabo Verde. Garcia de Orta, Séries Zoologia, Lisboa, 12(1-2), 225–233.
Mendes, 1993a	Mendes, L.F. (1993a). New contribution toward the knowledge of the Northern Korean thysanurans (Microcoryphia and Zygentoma: Insecta). Garcia de Orta, Séries Zoologia, Lisboa, 18(1-2), 67–78.
Mendes, 1993b	Mendes, L.F. (1993b). Novos dados e descrições de Zygentoma (Insecta: Apterygota) africanos. Garcia de Orta, Séries Zoologia, Lisboa, 19(1-2), 91–105.
Mendes, 1995	Mendes, L.F. (1995). A review of the Thysanura of Israel with new data on the Microcoryphia and Zygentoma. In: Decu, V., Nitzu, E., Por, F.D. & Dimentman, C.H. (Eds.). Soil Fauna of Israel. Academiei Romane & Israel Academy of Sciences and Humanities. Bucarest. p. 87-110.
Mendes, 1998	Mendes, L.F. (1998). On some non-Angolan thysanurans (Zygentoma: Insecta) from the Dundo Museum, Angola. Notes and description of a new species. Garcia de Orta, Séries Zoologia, Lisboa, 22(1-2), 39–43.
Mendes, 2002a	Mendes, L.F. (2002a). On some Gastrotheus s.s. (Zygentoma: Ateluridae) from Angola, with description of two new species. Garcia de Orta, Séries Zoologia, Lisboa, 24(1-2), 91–99
Mendes, 2002b	Mendes, L.F. (2002b). Tisanuros (Microcoryphia e Zygentoma: Insecta) de Portugal. Novos dados e consideraçóes. Comunicações des Instituo de Investigacao Cientifia tropical, 3, 5–47.
Mendes, 2004	Mendes, L.F. (2004). Zygentoma (Insecta) from the Socotra Archipelago. Fauna of Saudi Arabia, 20, 357-398
Mendes, 2011	Mendes, L.F. (2011). On some Zygentoma (Insecta) from Brazil with description of one new species of the genus Heterolepisma Escherich, 1905 (Lepismatidae). Boletim Sociedad Entomógica Aragonesa, 48, 67-72.
Meyer, 1932	Meyer, A.E. (1932). Über Helligkeitsreaktionen von Lepisma saccharina. Zeitschrift für wissenschaftliche Zoologie, 254-312.
Miles, 1959	Miles, P.M. (1959). Nature in Wales, 5 (p. 739)
Modder, 1972	Modder, W.W.D. (1972). The tracheation of two species of silverfish, Ctenolepisma longicaudatum Escherich and Acrotelsa collaris (F.) (Thysanura, Lepismatidae). The Entomologist 105: 264-273
Modder, 1975	Modder, W.W.D. (1975). Feeding and growth of Acrotelsa collaris on different types of paper. J. stored. Prod. Res. 11: 71-74
Mohr, 1786	Mohr, N. (1786): Forsøg til en islandsk Naturhistorie. Kiøbenhavn
Mohr, 1923	Mohr, E. (1923). 6. Biologisches über Lepisma saccharina L. Zoologischer Anzeiger, 56 (7/8), 174-181.
Molero Baltanás et al. 2012	Molero Baltanás, R., Gaju Ricart, M. & Bach de Roca, C. (2012). New data for a revision of the genus Ctenolepisma (Zygentoma: Lepismatidae): redescription of Ctenolepisma lineata and new status for Ctenolepisma nicoletii. Annales de la Société entomologique de France, 48(1-2), 66-80.
Molero Baltanás et al. 2014	Molero Baltanás, R., Gaju Ricart, M. & Bach de Roca, C. (2014). Lepismas y libros: Actualización del conocimiento sobre Lepisma saccharina (Zygentoma: Lepismatidae) en España. Boletín de la Sociedad Entomológica Aragonesa, 54, 351-357.
Molero Baltanás et al. 2015	Molero Baltanás, R., Gaju Ricart, M. & Bach de Roca, C. (2015). Actualización del conocimiento del género Ctenolepisma Escherich, 1905 (Zygentoma, Lepismatidae) en España peninsular y Baleares. Boletín de la Asociación Española de Entomología, 39(3), 365-390.
Molero et al. 2018	Molero, R., Tahami, M. S., Gaju, M., & Sadeghi, S. (2018). A survey of basal insects (Microcoryphia and Zygentoma) from subterranean environments of Iran, with description of three new species. ZooKeys, 806, 17-46.
Molero-Baltanás et al. 1992	Molero-Baltanás, R., Bach de Roca, C. & R., Gaju-Ricart, M. (1992). Los Zygentoma de Andalucía (Insecta: Apterygota). Zoologica baetica, (3), 93-115.
Molero-Baltanás et al. 1994	Molero-Baltanás, R., Gaju-Ricart, M., Bach de Roca, C. & Mendes, L.F. (1994). New faunistic data on the Lepismatidae of Spain (Apterygota, Zygentoma). Acta Zool. Fennica, 195, 107-110.
Molero-Baltanás et al. 1996	Molero-Baltanás, R., Gaju-Ricart, M. & Bach de Roca, C. (1996). Los lepismátidos antropófilos de España. Real Sociedad Española de historia Natural, 125, 178-181.
Molero-Baltanás et al. 2000	Molero-Baltanás, R., Fanciulli, P. P., Frati, F., Carapelli, A., & Gaju-Ricart, M. (2000). New data on the Zygentoma (Insecta, Apterygota) from Italy. Pedobiologia, 44(3-4), 320-332.
Monteith, 2018	Monteith, R. (2018). First record of the Grey Silverfish Ctenolepisma longicaudata Escherich, 1905, (Zygentoma: Lepismatidae) from Northern Ireland. Entomologist's Monthly Magazine, 154(4), 308-308.
Moore et al., 2019	Abby Moore, A., Rachel Chapman, R., Kate Perks, K., Frances Cooper, F. & Letitia Steer, L. (2019). Ctenolepisma longicaudata (grey silverfish): occurrence and behaviour in UK heritage organisations. In: Nilsen, L. & Rossipal, M (Eds.). Integrated Pest Management (IPM) for Cultural Heritage, 96 (2019). Proceedings from the 4th International Conference in Stockholm, Sweden, 21–23 May 2019, pp. 122-…
Moreira da Costa, 1938	Moreira da Costa, L. (1938). 3. Ordem Thysanura. In: Insetos do Brasil. Escola Nacional de Agronomia, (2), 37-43.
Morita, 1926	Morita, H. (1926). Some observations on the "silverfish" (Lepisma saccharina L.) (Thys.). Proceedings of the Hawaiian Entomological Society, 6(2), 271–273.
Müller, 1776	Müller, O. F. (1776). Zoologiae Danicae Prodromus. Havniae
Navás, 1906	Navás, L. (1906). Neuropteros de Espana y Portugal. [Primer suborden, Adelópteros.) Broteria [S. Fiel] 5: 149-167.
Newman, 1863	Newman, E. (1863). Characters of Lepismodes inquilinus. Proceedings of the Northern Entomological Society, 1863, 13–16.
Nicolet, 1847	Nicolet, M. (1847). Essai sur une classification des Insectes Apteres de l'Ordre des Thysanures. Annales de la Société Entomologique de France, (2) 5, 335–395.
Nierop & Hakbijl, 2002	Nierop, B., & Hakbijl, T. (2002). Ctenolepisma longicaudatum heeft ongemerkt bebouwd Nederland veroverd: met een sleutel voor de Nederlandse Lepismatidae (Thysanura). Entomologische Berichten, 62(2), 34-42.
Norman, 1956	Norman, A (1956). Om fynd av Thysanuren Thermobia domestica Pack. i Finland. Notul. entomol., 36, 142.
Notton, 2018	Notton, D. G. (2018). Identifying insect pests in museums and heritage buildings. Natural History Museum, London. pp. 6.
Oudemans, 1889	Oudemans, J.T. (1889). Thermophila furnorum Rovelli. Tijdschrift voor Entomologie, 32, 425–432.
Oudemas, 1890	Oudemans, J.T. (1890). Apterygota des indischen archipels. In: Weber, M. (Ed.). Zoologische Ergebnisse einer Reise in Niederländisch-Ostindien. Leiden. pp. 73–92.
Oudemas, 1896	Oudemans, J.T. (1896). Systematische beschrijving der in Nederland voorkomende Thysanura. Tijdschr. Entomol., 38, 164-178.
Packard, 1873	Packard, A.S. (1873). Synopsis of the Thysanura of Essex County, Mass., with description of a few extralimital forms. Annual report of the Peabody Academy of Sciences, 5, 23–51.
Paclt, 1959	Paclt, J. (1959a). Fauna apterygot Zitného ostrova. Biológia [Bratislava] 14: 337-349
Paclt, 1961	Paclt, J. (1961). Borstenschwänze (Ins. Thysanura) des Senckenberg-Museums. Senckenbergiana Biologica, 42(1/2), 75–84.
Paclt, 1966	Paclt, J. (1966). Neue Beiträge zur Kenntnis der Apterygoten-Sammlung des Zoologischen Staatsinstituts und Zoologischen Museums Hamburg. II. Lepismatidae und Maindroniidae. Entomologishe Mitteilungen aus dem Zoologischen Museum Hamburg, 57, 147–162.
Paclt, 1967	Paclt, J. (1967). Thysanura. Fam. Lepidotrichidae, Maindroniidae, Lepismatidae. Genera Insectorum, 218e, 1–86.
Paclt, 1978	Paclt, J. (1978a). Funddaten west-paläarktischer Felsenspringer und Borstenschwänze (Insecta: Archaeognatha, Zygentoma). Senckenbergiana, 59(1/2), 121–122.
Paclt, 1979	Paclt, J. (1979). Neue Beiträge zur Kenntnis der Apterygoten-Sammlung des Zoologischen Instituts und Zoologischen Museums der Universität Hamburg. VI. Weitere Doppel- und Borstenschwanze (Diplura: Campodeidae: Thysanura: Lepismatidae und Nicoletiidae). Entomologishe Mitteilungen aus dem Zoologischen Museum Hamburg Band, 6 105, 221–228.
Paclt, 1983	Paclt, J. (1983). On some Solomon Islands, Papua New Guinea and Sarawak Thysanura. Annotationes zoologicae et botanicae, Bratislava 151: 1–10.
Palissa, 1964	Palissa, A. (1964). Die Tierwelt Mitteleuropas. Insekten 1. Teil. Aperygota, vol. IV. Quelle & Meyer.
Pape & Wahlstedt, 2002	Pape, T. & Wahlstedt, U. (2002). En silverborstsvans nyinförd till Sverige (Thysanura: Lepismatidae). Entomologisk tidskrift, 123(3), 149-151.
Parfitt, 1891	Parfitt, E. (1891). Devon Collembola and Thysanura. Transactions of the Devonshire Association for the Advancement of Science, Literature and Art, 23: 322-352.
Parona, 1882	Parona, C. (1882). Di alcuni Collembole e Thysanura raccolte dal Prof. P.M. Ferrari con cenno corologico della Collembola e Thysanura italianae. Anna Mus. Genova, XVIII, 453–464.
Parona, 1884	Parona, C. (1884). Materiali per lo studio della fauna Tunisiana raccolti da G. e I. Doria. IV. Sopra alcune Collembola e Thysanura di Tunisi. Ann. Mus.Stor. natur. Genova, s. 2(1), 425-438.
Parona, 1885	Parona, C. (1885). Materiali per la fauna della Sardegna. XI. Collembola e Thysanura di Sardegna. Atti della Società Italiana di Scienze Naturali e del Museo Civico di Storia Naturale di Milano, 28.
Parona, 1887	Parona, C. (1887): Note sulle Collembola e sui Tisanuri. II. Collembole e Tisanuri raccolti nel Trentino dai March. L. e G. Doria. Ann. Mus. Stor. natur. Genova, S. 2, 4: 480-482.
Parona, 1888	Parona, C. (1888b): Res Ligusticae VI. Collembole e Tisanuri finora riscontrate in Liguria. Ann. Mus. Stor. natur. Genova, S. 2, 6: 133-154.
Petricsko, 1892	Petricsko, J. (1892). Selmeczbánya vidéke állatani tekintetben. Selmeczbánya monografiája, 2: 134
Querner & Sterflinger, 2021	Querner, P., & Sterflinger, K. (2021). Evidence of fungal spreading by the grey silverfish (Ctenolepisma longicaudatum) in Austrian museums. Restaurator. International Journal for the Preservation of Library and Archival Material, 42(2), 57-65.
Querner et al. 2013	Querner, P., Simon, S., Morelli, M., & Fürenkranz, S. (2013). Insect pest management programmes and results from their application in two large museum collections in Berlin and Vienna. International Biodeterioration & Biodegradation, 84, 275-280.
Querner et al. 2017	Querner, P., Erlacher, S., & Pospischil, R. (2017). Alles Fischchen oder was? Fischchen in Wohnungen und Gebäuden. DpS Fachz. Schädlingsbekämpfung, 11, 18–19. (In German)
Querner et al. 2022	Querner, P., Szucsich, N., Landsberger, B., Erlacher, S., Trebicki, L., Grabowski, M., & Brimblecombe, P. (2022). Identification and spread of the ghost silverfish (Ctenolepisma calvum) among museums and homes in Europe. Insects, 13(9), 855.
Renker et al. 2008	Renker C., Weitmann G., & Kinzelbach, R. (2008). Aktueller Kenntnisstand zur Verbreitung des Kammfischchens–Ctenolepisma lineata Fabricius 1775) in Deutschland. Mainzer naturwissenschaftliches Archiv, 46, 263-268.
Renker et al. 2009	Renker, C., Beck, H., Fluck, W., Fritsch, R., Grimm, F., Haybach, A., Henss, E., Keller, P., Ludewig, H-H., Malec, F., Marx, M., Nickel, H., Oesau, A., Rodeland, J., Simon, H., Simon, L., Tietze, D.T., Trautman, S., Weitmann, G., Weitzel, M. & Willigalla, C. (2009). Eine Momentaufnahme aus der Flora und Fauna des Eich-Gimbsheimer Altrheins–Ergebnisse des 11. Fauna und Flora in Rheinland-Pfalz, 11…
Ressl, 2005	Ressl, F. (2005). Im Bezirk Scheibbs (NÖ) eingewanderte und eingeschleppte Tierarten an Beispielen einiger Nacktschnecken, Webspinnen, Asseln und Insekten. (N.F. 463). Wissenschaftliche Mitteilungen Niederösterreichisches Landesmuseum, 17, 309-339.
Reuter, 1895	Reuter, O.M. (1895). Finlands Collembola och Thysanura. Acta Societatis pro Fauna et Flora Fennica 11(4): 1-35
Ridley, 1881	Ridley, H.N. (1881). Notes on Thysanura collected in the Canaries and Madeira. Entomologist's Monthly Magazine, 18, 14.
Ritter, 1910	Ritter, W. (1910). Neue Thysanuren und Collembolan aus Ceylon und Bombay, gesammelt von Dr. Uzel. Annalen des Naturhistorisches Hofmuseum, 24, 379-398.
Rovelli, 1884	Rovelli, G. (1884). Alcune ricerche sul tubo digerente degli Atteri, Ortotteri e Pseudo-Neurotteri. Una nuova specie di Lepismide. Como. 15 pp.
Rumi, 1807	Rumi, C.G. (1807). Fortsetzung des Versuches einer Igloer entomographischen Fauna. In: S. Bredetzky (Ed.). Neue Beyträge zur Topographie and Statistik des Königreichs Ungarn. pp. 334-352.
Rusek, 1977	Rusek, (1977). Thysanura. P. 21. In: Dlabola, J. (Ed.) Enumeratio insectorum Bohemoslovakiae. Check list tschechoslowakische Insektenfauna. Acta Faunistica Entomologica Musei Nationalis Pragae, 15 (Supplementum 4), pp. 1–160.
Sahrhage, 1953	Sahrhage, D. (1953). Ökologische Untersuchungen an Thermobia domestica (Packard) und Lepisma saccharina L. Zeitschrift fűr wissenschaftliche Zoologie, 157(1/2), 77-168.
Sahrhage, 1954	Sahrhage, D. (1954). Ökologische Untersuchungen an Thermobia domestica (Packard) und Lepisma saccharina L. Zeitschrift fűr wissenschaftliche Zoologie, 157(1/2), 77-168.
Sammet et al. 2021	Sammet, K., Martin, M., Kesküla, T., & Kurina, O. (2021). An update to the distribution of invasive Ctenolepisma longicaudatum Escherich in northern Europe, with an overview of other records of Estonian synanthropic bristletails (Insecta: Zygentoma). Biodiversity Data Journal, 9, e61848.
Samouelle, 1819	Samouelle, G. (1819). The Entomologist's useful compendium, or an introduction to the knowledge of British insects. London
Schött, 1897	Schott, H. (1897). North American Apterygogenea. Proc. Calif. Acad. Sci., s. 2, 6: 169-196.
Schrank, 1781	Schrank, F. de P. (1781). Enumeratio insectorum Austriae indigenorum. Augustae Vindelicorum
Schrank, 1803	Schrank, F. von P. (1803). Fauna boica 3. Landshut
Schremmer, 1964	Schremmer, F. (1964). Ergebnisse der Zoologischen Nubienexpedition 1962. Annalen des Naturhistorischen Museums in Wien, 67, 631–650.
Schubert, 1934	Schubert, K. (1934). Ökologische Studien an schlesischen Apterygoten. Dtsch. entomol. Z., 177-272
Sellenschlo, 2007	Sellenschlo, U. (2007). Erstmals in Deutschland – das Papierfischchen. Dps. Der praktische Schädlingsbekämpfer, 59 (9/07): 6-7.
Sellenschlo, 2009	Sellenschlo, U. (2009). Erstnachweis des Papierfischchens Ctenolepisma longicaudata Escherich, 1905 in Hamburg. Bombus, 3 (76-78), 311.
Sharov, 1964	Sharov, A.G. (1964). 4. Order Thysanura. In: Bei-Bienko, G.Y. et al (Ed.s). Keys to the insects of the European USSR. Washington: Smithsonian Institute Vol. 1. pp. 115–120.
Sharp, 1894	Sharp, D. (1894). Note on Thermobia furnorum, Rovelli. Entomologist's Monthly Magazine, 30, 85.
Shiah & Huang, 2008	Shiah, T-C. & Huang, C-H. (2008). Pest Control of Ctenolepisma longicaudata Using γ-ray Irradiation and Low Oxygen System. Forest Products Industry, 27(4), 251-257 (Paper in chinese)
Shimada et al. 2023	Shimada, M., Watanabe, H., Komine, Y., Kigawa, R., & Sato, Y. (2022). New records of Ctenolepisma calvum (Ritter, 1910)(Zygentoma, Lepismatidae) from Japan. Biodiversity Data Journal, 10, e90799.
Shiraki, 1913	Shiraki, T. (1913). Ippan gaimushi-ni seki-suru chōsa. Spec. Rep. agric. Exp. Stat. Formosa 8: 1-670.
Silfverberg, 2007	Silfverberg, H. (2007). Changes in the list of Finnish insects during 2001–2005. Entomologica Fennica, 18, 82–101.
Silvestri, 1902	Silvestri, F. (1902). Materiali per lo studio dei Tisanuri. I-V. Bollettino della Società Entomologica Italiana, 33, 204–249.
Silvestri, 1907	Silvestri, F. (1907). Thysanoures. Collections recueillie par M. Maurice de Rothschild, dans l'Afrique Orientale. Bulletin du Muséum National d'Histoire Naturelle. Paris, 13, 513–517.
Silvestri, 1908a	Silvestri, F. (1908d). Tisanuri raccolti da L. Fea alle isole del Capo Verde, alla Guinea Portoghese e alle isole S.Thomé, Principe e Fernando Poo. Annali del Museo Civico di Storia Naturale, 44, 133–187.
Silvestri, 1908b	Silvestri, F. (1908b). Thysanura. In: Michaelsen, W. & Hartmeyer, R. (Eds.). Die Fauna Südwest-Australiens. Ergebnisse der Hamburger südwest-australischen Forschungsreise 1905. Jena: Gustav Fischer Vol. 2. pp. 47-68.
Silvestri, 1908c	Silvestri, F. (1908c). Thysanura. Denkschriften der Medizinisch-naturwissenschaftlichen Gesellschaft zu Jena, 13, 291-300.
Silvestri, 1913	Silvestri, F. (1913). On some Thysanura in the Indian Museum. Records of the Indian Museum, 9, 51–62.
Silvestri, 1915	Silvestri, F. (1915). Thysanura della Nuova-Caledonia e delle isole Loyalty. In: Sarasin, F. & Roux, J. (Eds.) Forschungen in Neu-Caledonien und auf den Loyalty Inseln (Recherches Scientifiques en Nouvelle Caledonie et aux Iles Loyalty 1913-1926). Wiesbaden. Vol. 2. pp. 75–81.
Silvestri, 1918	Silvestri, F. (1918). Insectes Aptérygogéniens. I. Thysanura. Lhomme, L. (Ed.). Voyage de Ch. Allaud et R. Jeannel en Afrique orientale (1911-1912). Résultats scientifiques, Apterygogenea I.Paris: Librarie des Sciences naturelles. pp. 1–28.
Silvestri, 1922	Silvestri, F. (1922). Thysanura. In: Michaelsen, W. (Ed.). Beiträge zur Kenntnis der Land- und Susswasser-fauna Deutsch-Südwest Afrikas. Hamburg. Vol2. pp. 73–89.
Silvestri, 1923	Silvestri, F. (1923). Thysanura, Termitidae and Embiidae collected in Mesopotamia and NW Persia by Edgar Evans and P.A. Buxton. Transactions of the Entomological Society of London, 105(I,II), 258–262.
Silvestri, 1926	Silvestri, F. (1926). Thysanoures recueillis par M. Henri Gadeau de Kerville pendant son voyage zoologique en Syrie (Avril-Juin 1908). In: De Kerville, H.G. (Ed.). Voyage zoologique d'Henri Gadeau de Kervill en Syrie I (Avril-Juin 1908). Rouen: Lecerf Fils. pp. 264–274.
Silvestri, 1932	Silvestri, F. (1932). Tisanuri. Spedizione scientifica all'oasi di Cufra (marzo-luglio 1931). Annali del Museo Civico di Storia Naturale di Genova, 55, 293–301.
Silvestri, 1935	Silvestri, F. (1935). Marquesan Thysanura. Bulletin of the Bernice Pauahi Bishop Museum 114: 305–312
Silvestri, 1938	Silvestri, F. (1938). Tisanuri raccolti dal Prof. G. Scortecci nel Fezzan (Missione della R. Societa Geographica). Atti della Società Italiana di Scienze Naturali e del Museo Civico di Storia Naturale di Milano, 77, 61–64.
Silvestri, 1940	Silvestri, F. (1940). Primo contributo alla conoscenza dei Tisanuri del Peru e descrizione di un genere e due specie dell'Argentina settentrionale. Bollettino del Laboratorio di Entomologia e Agraria della Facoltà Agraria in Portici, 4, 444–458.
Silvestri, 1942	Silvestri, F. (1942). Contributo alla conoscenza dei Lepismidae e Machilidae (Thysanura) della Bulgaria. Mitteilungen aus den Koniglichen Naturwissenschaftlichen Instituten in Sofia, Bulgarie, 15, 27–32.
Silvestri, 1949	Silvestri, F. (1949). Insecta Thysanura hucusque in Lunda reperta. Subsidios Para O Estudo da Biologia na Lunda. Museu do Dundo (Publicações Culturais de Companhia dos Diamantes de Angola). Lisboa, 6, 61–86.
Simon, 1957	Simon, H. R. (1957). Das Ofenfischchen in Deutschland. Natur Volk 87: 309-311.
Slabaugh, 1940	Slabaugh, R.E. (1940). A new Thysanuran, and a key to the domestic species of Lepismatidae (Thysanura) found in the United States. Entomological News, 51, 95–98.
Slife & Skkhon, 1970	Slifer, E.H. & Sekhon, S.S. (1970). Sense organs of a thysanuran, Ctenolepisma lineata pilifera, wih special reference to thoise on the antennal flagellum (Thysanura, Lepismatidae). Journal of Morphology, 132, 1–26.
Smith & Irish, 2013	Smith, G., & Irish, J. (2013). Further Australian locality data for 'Ctenolepisma rothschildi' Silvestri (Zygentoma: Lepismatidae). The Australian Entomologist, 40(2), 99-100.
Smith & Kelly, 1943	Smith, R. C., & Kelly, E. O. G. (1943). Common insects of Kansas (Vol. 62). Kansas State Printing Plant.
Smith, 1998	Smith, G.B. (1998). Zygentoma (Thysanuraa). In: Houston, W.W.K. & Wells, A. (Eds.) Zoological Catalogue of Australia. Vol. 23. Archaeognatha, Zygentoma, Blattodea, Isoptera, Mantodea, Dermaptera, Phasmatodea, Embioptera, Zoraptera. Melbourne: CSIRO Publishing, Australia. pp. 7-20, 397-399, 403.
Smith, 2012	Smith, G. (2012). 'Ctenolepisma rothschildi' Silvestri (Zygentoma: Lepismatidae) in Australia. The Australian Entomologist, 39(1), 39-47.
Smith, 2015	Smith, G. (2015). Australian Lepismatinae (Zygentoma: Lepismatidae). General and Applied Entomology: The Journal of the Entomological Society of New South Wales, 43, 25-36.
Smith, 2016	Smith, G. B. (2016). On some silverfish taxa from Tasmania (Zygentoma: Lepismatidae and Nicoletiidae). Records of the Australian Museum, 68(2), 45-80.
Snow-Yan & Wing, Lup, 2023	Snow-Yan, C. & Wing Lup, L. (2023). Biodiversity record: Ghost silverfish, Ctenolepisma calvum. Nature in Singapore 16: e2023037.
Spencer, 1930	Spencer. G.J. (1930). The fire brat, Thermobia domestica Packard. (Lepismidae) in Canada. Canadian Entomologist, 62(1), 1–2.
Stach, 1919	Stach, J. (1919). Vorarbeiten zur Apterygoten-Fauna Polens. Teil II. Apterygoten aus den Pieniny. Bulletin de l'Académie Polonaise des Sciences. Série des Sciences Biologiques, 5, 133–233.
Stach, 1928	Stach, J. (1928). Verzeichnis der Apterygogenea Ungarns. Ann. Muss. nat. hung. 26: 269-312.
Stach, 1930	Stach, J. (1930). Apterygoten der aus dem nördlichen und östlichen Spanien gesammelt von Dr.F. Haas in den Jahren 1914-1919. Abhandlungen der Senckenbergischen Naturforschenden Gesellschaft, 42, 3–83.
Stach, 1935	Stach, J. (1935). Die Lepismatiden-Fauna Ägyptens. Annales Musei Zoologici Polonici, Warszawa, 11(4), 27–111.
Strebel, 1937	Strebel, J. (1937). Apterygoten aus Griechenland. Konowia 16: 258-267.
Sturm, 1956	Sturm, H. (1956). Die Paarung beim Silberfischchen Lepisma saccharina. Zeitschrift für Tierpsychologie, 13(1), 1–12.
Štys & Rozkošný, 1996	Štys, P. & Rozkošný, R.(1996). Zygentoma. In: Rozkošný, R. & Vaňhara, J. (Eds.). Terrestrial Invertebrates of the Pàlava Biosphere. Reserve of Unesco. III. Folia Facultatis Scientiarum Naturalium. Universitatis Masarykianae Brunensis, Brno, Czech Republic. pp 415–630.
Sulzer, 1761	SuIzer, J. H. (1761). Die Kennzeichen der Insekten, nach Anleitung Karl Linnaeus. Zurich
Swan, 1941	Swan, D.C. (1941). The control of silverfish. Journal of Agriculture, South Australia, 361, 1-4.
Sweetman & Kulash, 1944	Sweetman, H.L. & Kulash, W.M. (1944). The distribution of Ctenolepisma urbana Slabaugh and certain other Lepismatidae. Journal of Economic Entomology, 37, 444.
Templeton, 1835	Templeton, R. (1835): Thysanurae [sic) Hibernicae, or descriptions of such species of spring-tailed insects (Podura and Lepisma, Linn.) as have been observed in Ireland. With introductory observation upon the order by G. O. Westwood. Trans. entomol. Soc. London 1: 89-98
Templeton, 1843	Templeton, R. (1843). XLIV. Memoir on the Genus Cermatia and some other exotic Annulosa (in a letter addressed to the secretary). Transactions of the Entomological Society of London, 3, 302–309.
Thaler, 2000	Thaler, K. (2000). Fragmenta Faunistica Tirolensia - XIII (Arachnida: Araneae; Myriapoda: Diplopoda; Insecta, Diptera: Mycetophiloidea, Psychodidae, Trichoceridae). Berichte des naturwissenschaftlich-medizinischen Vereins in Innsbruck, 87, 243-256.
Thaler, 2003	Thaler, K. (2003). Fragmenta Faunistica Tirolensia - XV (Arachnida: Araneae, Acari (Ixodida); Diplopoda; Insecta: Archaeognatha, Zygentoma, Blattariae). Berichte des naturwissenschaftlich-medizinischen Vereins in Innsbruck, 90, 151-163.
Theron, 1963	Theron, J. G. (1963).The domestic fish moths of South Africa (Thysanura: Lepismatidae). South African Journal of Agricultural Science, 6(1), 125-130.
Thomas, 2017	Thomas, L. (2017). Ctenolepisma Longicaudata—ny eller Gammel Sølvfisk for Danmark?—Side 1—Artikler—Nyheder—Fugleognatur.dk. 2017. Available online: https://www.fugleognatur.dk/forum/show_message.asp?page=1&MessageID=1669029&ForumID=4 (accessed on 3 March 2021).
Thomsen et al. 2019	Thomsen, E., Dahl, H. A., & Mikalsen, S. O. (2019). Ctenolepisma longicaudata (Escherich, 1905): a common, but previously unregistered, species of silverfish in the Faroe Islands. BioInvasions Record, 8(3), 540-550.
Tillyard, 1924	Tillyard, R. J. (1924). Primitive wingless insects. Part I. The silverfish, bristletails and their allies (Order Thysanura). New Zealand Journal of Science and Technology, 7, 232–242.
Tömösváry, 1884	Tömösváry, E. (1884): Sur les mneurs de la Lepisma saccharina. Rovart. Lapok 1: 19-20.
Tuxen, 1938	Tuxen, S.L. (1938). Protura and Thysanura aus Island. Vid. Medd. danske naturh. Foren, 10, 19-26.
Uchida & Kinoshita, 1952	Uchida, H & Kinoshita, S. (1952). Thysanura. In: Iconographia Insectorum Japonicorum (Nippon Konchu Zukan). Tokyo.
Uchida, 1943a	Uchida, H. (1943a). Hompō ni okeru seiyō-shimi (Lepisma saccharina L.) no saikentō. Bot. Zool. Tokyo 11(12): 8-10.
Uchida, 1943b	Uchida, H. (1943b). Zwei Lepismatiden aus Nippon. Shizenkagaku to Hakubutsukan (Nature and Museum), 14, 224–232.
Uchida, 1948	Uchida, H. (1948). Apterygota of Shansi, China. Mushi, 19(1), 1–5.
Uchida, 1949	Uchida, H. (1949). Apterygota aus Neu-Guinea. Insecta Matsumurana, 17(1), 38–47.
Uchida, 1954	Uchida, H. (1954). Apterygota of the Hachijô-Jima and its adjacent islands. Science Reports of the Faculty of Literature and Science of the Unviversity of Hirosaki, 1(1), 1–17.
Uchida, 1955a	Uchida, H. (1955a). Synopsis of the Apterygota of Japan and its vicinity (II). Papers of Science Report, 2(2), 28–34.
Uchida, 1955b	Uchida, H. (1955b): Apterygota of Marcus Island. Bull. biogeogr. Soc. Japan 16/19: 203-207.
Uchida, 1964	Uchida, H. (1964). A new Ctenolepisma living beneath the bark of pine trees (Thysanura, Lepismatidae). Kontyû, 32(3), 367–370.
Uzel, 1891	Uzel J. (1891). Šupinušky země české. Thysanura Bohemiae. Sitzugsberichte der Königlichen Böhmischen Gesellschaft der Wissenschaften, mathematisch-naturwissenschaftliche Classe 2: 3–82.
Vellay, 1900	Vellay, (1900). Ordo: Apterygogenea. In: Fauna Regni Hungáriáé. Budapest, 1900, Part 3.
Wahlgren, 1899	Wahlgren, E. (1899). On some Apterygogenea collected in the Volgadelta and in Transcaspia by Dr. E. Lönnberg. Öfvers. Vet.-Akad. Forh, 56, 847- 850.
Wahlgren, 1906	Wahlgren, E. (1906). Zygentoma. In: Jägerskiöld, L. (Ed.). Results of the Swedish zoological expedition to Egypt and the White Nile, 1901. Library of the Royal University of Uppsala.
Wakeland & Waters, 1931	Wakeland, C. & Waters, H. (1931). Controlling the firebrat in buildings by means of poisoned bait. Bull., Idaho agric. Exp. Stat. 185: 1-15.
Walker et al. 2013	Walker, A. A., Church, J. S., Woodhead, A. L., & Sutherland, T. D. (2013). Silverfish silk is formed by entanglement of randomly coiled protein chains. Insect biochemistry and molecular biology, 43(7), 572-579.
Weidner, 1950	Weidner, H. (1950). Erlebnisse mit schädlichen Insekten in Jugoslawien. Schadlingsbekämpfung, 42, 55-59
Weidner, 1963	Weidner, H. (1963). Schädlinge an Arzneidrogen und Gewürzen in Hamburg. Beiträge zur Entomologie= Contributions to Entomology, 13(3-4), 527-545.
Wise, 1970	Wise, K.A.J. (1970). The Apteryota of New Zealand. New Zealand Entomology, 4(3), 62–65
Womersley, 1924	WomersIey, H. (1924). The Apterygota of the South-West of England. Proc. Bristol Natural. Soc., s. 4, 6: 28-37, 166-172.
Womersley, 1928	Womersley, H. (1928b). Thermobia domestica Pk. (furnorum Rovelli) in Bristol. Entomologist’s Monthly Magazine 64: 15.
Womersley, 1937a	Womersley, H. (1937). Studies in Australian Thysanura. No. 2.- Lepismatidae. Transactions of the Royal Society of South Australia 61: 96–101
Womersley, 1937b	Womersley, H. (1937b). On some Apterygota from New Guinea and the New Hebrides. Proceedings of the Royal Entomological Society of London. Series B 6(11): 204–210.
Woodbury & Gries, 2007	Woodbury, N., & Gries, G. (2007). Pheromone-based arrestment behavior in the common silverfish, Lepisma saccharina, and giant silverfish, Ctenolepisma longicaudata. Journal of chemical ecology, 33, 1351-1358.
Woodbury, 2000	Woodbury, N. (2000). Pheromone-based arrestment behaviour in three species of Thysanura (Lepismatidae). Thesis – Simon Fraser University. 80 pp.
Wray, 1950	Wray, D. L. (1950). Insects of North Carolina: Second Supplement. North Carolina Department of Agriculture, Division of Entomology.
Wygodzinsky, 1939	Wygodzinsky, P. (1939). Beitrag zur Kenntnis der Thysanuren Palaestinas. Bulletin de la Société Fouad Ier d'Entomologie, 23, 73–85.
Wygodzinsky, 1941a	Wygodzinsky, P. (1941a). Zur Kenntnis einiger europäischen Dipluren und Thysanuren. Verhandlungen der Naturforschenden Gesellschaft in Basel, 52, 63–100.
Wygodzinsky, 1941b	Wygodzinsky, P. (1941b). Beiträge zur Kenntniss der Dipluren und Thysanuren der Schweiz. Denkschriften der Schweizerischen Naturforschenden Gesellschaft, 74(2), 111–227.
Wygodzinsky, 1941c	Wygodzinsky, P. (1941c). Thysanuren aus Nordafrika und von den Atlantischen Inseln. Mitteilungen der Schweizerischen Entomologischen Gesellschaft, 18, 249–272.
Wygodzinsky, 1942	Wygodzinsky, P. (1942). Second contribution towards the knowledge of Diplura and Thysanura from Palestine. Revista Brasileira de Biologia, 2(1), 29–46.
Wygodzinsky, 1945	Wygodzinsky, P. (1945a). Contribuição ao conhecimento dos "Entotrophi" e "Thysanura" de Portugal III. Família "Lepismatidae" (Thysanura). Conclusões. Revista Brasileira de Biologia, 5(5), 419–433.
Wygodzinsky, 1948	Wygodzinsky, P. (1948). Contribucion al conocimiento de las Lepismatinae Americans (Lepismatidae, Thysanura). Acta Zoologica Lilloana, 6, 215–227.
Wygodzinsky, 1950	Wygodzinsky, P. (1950b). The 3rd Danish Expedition to Central Asia. Zoological Results 2. Thysanura (Insecta) aus Afghanistan. Videnskabelige Meddelelser fra Dansk Naturhistorisk Forening, 112, 139–155.
Wygodzinsky, 1952a	Wygodzinsky, P. (1952a). Contribution towards a knowledge of the Thysanura (Apterygota, Insecta) of the Belgian Congo. Revue de Zoologie et de Botanique Africaines, 46(3-4), 373–385.
Wygodzinsky, 1952b	Wygodzinsky, P. (1952b). On some Machilidae and Lepismatidae from Israel, Cyprus and Arabia (Thysanura, Insecta). Bulletin of the Research Council of Israel, 2, 260–263.
Wygodzinsky, 1952c	Wygodzinsky, P. (1952c). Apuntes sobre "Thysanura" americanas (Apterygota, Insecta). Acta Zoologica Lilloana, 11, 435–458.
Wygodzinsky, 1954a	Wygodzinsky, P. (1954a). Notes and descriptions of Thysanura (Apterygota). Proceedings of the Royal Entomological Society of London. Series A (B), 23, 41–46.
Wygodzinsky, 1954b	Wygodzinsky, P. (1954c). The Thysanura of the Netherlands (Apterygota, Insecta). I & II. Natuurhistorisch Maandblad, 43(10), 67–80.
Wygodzinsky, 1955a	Wygodzinsky, P. (1955a). Thysanura. Commentationes Biologicae 15(11): 1–4 (Results of the Zoological Research Expedition by Prof. Dr. HÅKAN LINDBERG to the Cape Verde Islands in Winter 1953-54. No. 2.)
Wygodzinsky, 1955b	Wygodzinsky, P. (1955b). Thysanura. In: Hanström, B., Brink, P. & Rudebeck, G. (Eds.) South African Animal Life. Uppsala: AlmQvist & Wiksells Boktryckeri AB Vol. 2. pp. 83-190.
Wygodzinsky, 1957a	Wygodzinsky, P. (1957). Notes and descriptions of Machilidae and Lepismatidae (Thysanura). Proceedings of the Royal Entomological Society of London. Series B, 26, 89–98.
Wygodzinsky, 1957b	Wygodzinsky, P. (1957b). Thysanura from the Pelagic Islands. Bollettino della Società Entomologica Italiana, 87, 109–113.
Wygodzinsky, 1958a	Wygodzinsky, P. (1958a). On some Thysanura and Machilida from French West Africa. Bulletin de l'Institut Fondamental d'Afrique Noire. Série A. Sciences Naturelles, 20, 1145–1175.
Wygodzinsky, 1958b	Wygodzinsky, P. (1958b). Notes et descriptions de Machilida et Thysanura paléarctiques. Revue Française d'Entomologie, 25, 298–315.
Wygodzinsky, 1959a	Wygodzinsky, P. (1959a). Thysanura and Machilida of the Lesser Antilles and northern South America. Studies on the fauna of Curaçao and other Caribbean Islands, 36: 28–49
Wygodzinsky, 1959b	Wygodzinsky, P. (1959b). Beitrag zur Kenntnis der Machilida und Thysanura der Türkei. Opuscula Entomologica 14(1-2): 36–54.
Wygodzinsky, 1962a	Wygodzinsky, P. (1962a). Neue Beiträge zur Kenntnis der Thysanura und Machilida Afghanistans. Opuscula Entomologica, 27, 219–228.
Wygodzinsky, 1962b	Wygodzinsky, P. (1962b). On some Thysanura and Machilida from the Azores (Insecta). Bocagiana- Museu Municipal do Funchal, 16, 28–32.
Wygodzinsky, 1965	Wygodzinsky, P. (1965a). LXXXVII. - Thysanura. In: Mission Zoologique del ’I.R.S.A.C. en Afrique Orientale (P. Basilewsky et N. Leleup). Annales Musée Royal de l'Afrique Centrale. Série in Octavo. Sciences Zoologiques 138. pp. 77–87.
Wygodzinsky, 1967	Wygodzinsky, P. (1967). On the geographical distribution of the South American Microcoryphia and Thysanura (Insecta). In: Debouttville, D. & Rapoport, E. (Eds). Biologie de L'Amérique Australe. Paris: Centre National de la Recherche Scientifique Vol. 3. pp. 505–524.
Wygodzinsky, 1970	Wygodzinsky, P. (1970c). Thysanura. In: La Fauna Terrestre de l'Ile de Sainte Helene. Annales Musée Royal de l'Afrique Centrale. Série in Octavo. Sciences Zoologiques, 181(3). pp. 155–160.
Wygodzinsky, 1972	Wygodzinsky, P. (1972a). A review of the silverfish (Lepismatidae, Thysanura) of the United States and the Caribbean area. American Museum Novitates, 2481, 1–26
Yang et al. 2010	Yan, X., Zhou, H., Shen, Z., Li, W., Guo, D., Song, Y., Lan, S. & Zhang, J. (2010). National investigations of stored grain arthropods in China. Julius-Kuhn-Archiv, 425, 212-218.
Yosii, 1939	Yosii R. (1939). Wiederbeschreibung eines Bücherwurms, Ctenolepisma villosa. Zoo. Mag. Tokyo. 51:677–682. [In Japanese and German]
Zhang et al. 2020	Zhang, G., Gu, A., & Wei, L. (2020). Study on Population Dynamics, Occurrence Mechanism and Control Measures of Cultural Relics Pests in the Hall of Mental Cultivation of the Forbidden City. Preprint.
Zhang et al. 2021	Zhang, L., Lu, P., Lau, R., Yan, L., Li, X., Yang, R., Leung, H- H., Chen, P. & Wang, X. (2021). Unique traditional villages on the Loess Plateau of China: historic evolution and challenges to sustainable development of silo-caves. Heritage Science, 9, 1-19.
Zimmerman, 1948	Zimmerman, E. C. (1948). Insects of Hawaii. University of Hawaii Press, Honolulu. 206 pp.
Zimmermann, 2016	Zimmermann, K. (2016). Kammfischchen (Ctenolepisma lineata Fabricius, 1775) und weitere synanthrop lebende Lepismatidae (Zygentoma) in Österreich. Inatura–Forschung, 31, 1-6.

## Sheet: Notes
	WORLWIDE RELIABLE RECORDS OF SYNANTHROPIC ZYGENTOMA SPECIES1
	Species are referred in this dataset with their current valid name. In the column "Cited as" it is indicated the name used for the record in the original publication when it was different.
	In the column "Source" of the 'Records' sheet it is included the citation of the work where each record was included. The 'References' sheet gives the complete reference.
	All records of the included papers have been considered in the distribution maps of the synanthropic species
	Species are sorted alphabetically by genus, and alphabetically by species within each genus.
	Repeated records (specimens from the same location, different dates) have only been included as one line in Excel.
	Only reliable records are included. Some doubtful records are not included when no morphological or genetic support is provided in the paper of origin.
	Some records, especially from some decades or centuries ago, do not include a concrete locality but only country or region. They are included only when no concrete localities are found for the same country or region
	1Supplementary document to the paper «Worldwide revision of synanthropic silverfish (Insecta: Zygentoma, Lepismatidae) combining morphological and molecular data» (2024). By Rafael Molero-Baltanás, Andrew Mitchell, Miquel Gaju-Ricart & Jairo Robla in Journal of Insect Science.
